# Supplementary material for: Genomic evidence for demographic fluctuations, genetic burdens and adaptive divergence in fourfinger threadfin Eleutheronema rhadinum
Source: Mar Life Sci Technol. 2025 Jan 27;7(1):66–78. doi: 10.1007/s42995-024-00276-4 (PMC11871173; doi:10.1007/s42995-024-00276-4)
Supplement: Supplementary file 2 — Supplementary file2 (XLSX 943 KB) [file 42995_2024_276_MOESM2_ESM.xlsx]

## Sheet: Table S1
Table S1. Summary information of wild Eleutheronema rhadinum in this study.
Sample	location	Average annual Temperature and Salinity (2019-2023)	Raw_bases(G)	Clean_reads(bp)	Clean_bases(G)	Effective_rate(%)	Read_length(bp)	Q20(%)	Q30(%)	GC(%)	Average_sequencing_depth(x)	Coverage(%)	Mapped(%)	SNP num	InDel num	UTR3	UTR5	UTR5;UTR3	downstream	exonic	exonic;splicing	intergenic	intronic	splicing	upstream	upstream;downstream
JH1	JH	26.08～26.5 °C / 31.77 ～ 32.27 ppt	8.23	50738100	7.49	92.44	147	98.66	93.26	39.06	12.53	98.96	99.63	2025016	714210	50264	9194	21	61817	80917	5	858728	896997	160	69901	9813
JH2	JH	26.08～26.5 °C / 31.77 ～ 32.27 ppt	6.77	42052878	6.22	93.19	147	98.75	93.6	38.65	10.39	98.63	99.53	1931013	653615	47884	8270	11	58714	74180	5	822017	856554	159	65455	8995
JH3	JH	26.08～26.5 °C / 31.77 ～ 32.27 ppt	7.5	45989878	6.79	92	147	98.63	93.1	38.53	11.32	98.72	99.24	1967018	671660	48766	8736	21	59998	76363	4	836167	871988	151	67325	9249
JH4	JH	26.08～26.5 °C / 31.77 ～ 32.27 ppt	6.45	39656788	5.86	92.26	147	98.66	93.25	38.57	9.78	98.41	99.49	1888690	625035	46732	8176	10	57112	71520	5	804956	837613	149	64015	8892
JH5	JH	26.08～26.5 °C / 31.77 ～ 32.27 ppt	7.11	44008402	6.51	92.81	147	98.69	93.36	38.86	10.88	98.81	99.62	1977102	670578	48675	8694	11	59988	77844	4	839174	876749	155	68056	9475
JH6	JH	26.08～26.5 °C / 31.77 ～ 32.27 ppt	7.42	46154912	6.83	93.26	147	98.76	93.67	38.68	11.41	98.82	99.63	1980247	682708	49240	8823	18	60166	77143	5	841134	877347	147	68552	9531
JH7	JH	26.08～26.5 °C / 31.77 ～ 32.27 ppt	6.85	42847074	6.35	93.85	147	98.85	94.03	38.89	10.6	98.72	99.55	1950236	663476	48808	8859	16	60065	76547	5	827260	863488	152	66973	9281
JH8	JH	26.08～26.5 °C / 31.77 ～ 32.27 ppt	7.54	46727478	6.91	92.91	147	98.73	93.5	38.6	11.47	98.84	99.01	1980665	682630	49671	8644	24	60103	77086	3	841809	878041	168	67974	9202
JH9	JH	26.08～26.5 °C / 31.77 ～ 32.27 ppt	7.81	48119936	7.11	92.36	147	98.67	93.27	38.77	11.89	98.77	99.62	1989521	685240	49092	8936	24	60511	77980	6	845454	881569	167	68205	9555
JH10	JH	26.08～26.5 °C / 31.77 ～ 32.27 ppt	7.84	48546676	7.18	92.87	147	98.71	93.45	38.78	12	98.88	99.64	1990526	689505	49925	8935	16	60489	78585	3	845249	880876	178	68916	9641
JH11	JH	26.08～26.5 °C / 31.77 ～ 32.27 ppt	7.42	45875358	6.78	92.73	147	98.69	93.34	38.8	11.33	98.78	99.57	1978661	680928	49455	8922	13	60122	77596	3	839889	876817	145	68091	9474
JH12	JH	26.08～26.5 °C / 31.77 ～ 32.27 ppt	7.36	44772838	6.6	91.21	147	98.55	92.82	38.48	11.02	98.6	99.38	1941836	654626	48564	8597	16	59201	73500	4	826231	860929	159	66501	9141
SA1	SA	29.98～30.39 °C / 31.62～31.93 ppt	7.6	48324702	7.12	95.41	147	99.21	95.47	39.56	11.72	98.46	99.21	2987571	978429	75134	13442	29	87560	116145	9	1282166	1318343	245	101834	13792
SA2	SA	29.98～30.39 °C / 31.62～31.93 ppt	7.4	46885944	6.88	95.09	146	99.14	95.21	39.86	11.36	98.28	99.28	2955688	958216	73580	13326	23	85968	114702	8	1269293	1305696	218	99823	13569
SA3	SA	29.98～30.39 °C / 31.62～31.93 ppt	7.37	45401742	6.71	92.44	147	98.87	93.91	39.46	11.13	98.27	99.15	3044070	1002590	75768	13899	33	88888	117329	6	1310744	1341907	216	103566	14181
SA4	SA	29.98～30.39 °C / 31.62～31.93 ppt	6.39	40791224	5.99	95.77	146	99.22	95.59	39.41	9.81	98.24	99.21	2853205	930977	71629	12840	29	83410	106786	4	1227245	1260744	204	96707	13206
SA5	SA	29.98～30.39 °C / 31.62～31.93 ppt	6.44	40892124	6.04	95.18	147	99.07	95.07	39.68	10.01	98.29	99.47	2945843	960314	73255	13142	26	86525	113252	6	1266359	1300170	214	100036	13666
SA6	SA	29.98～30.39 °C / 31.62～31.93 ppt	6.44	40707940	6.01	94.83	147	99.02	94.83	39.57	9.94	98.36	99.4	2929083	957682	73092	12887	31	86064	112669	6	1259045	1292638	200	99188	13612
SA7	SA	29.98～30.39 °C / 31.62～31.93 ppt	6.07	38294026	5.66	94.58	147	98.99	94.75	39.57	9.38	98.19	99.45	2898375	943419	72382	12718	30	84849	110160	7	1247423	1278938	226	98632	13391
SA8	SA	29.98～30.39 °C / 31.62～31.93 ppt	5.94	37708406	5.56	95.25	146	99.07	95.07	39.58	9.19	98.13	99.43	2846659	917840	71486	12566	26	83585	107946	6	1224912	1255410	206	96751	13073
SA9	SA	29.98～30.39 °C / 31.62～31.93 ppt	6.41	40717570	6.01	95.23	147	99.1	95.14	39.41	9.92	98.26	99.37	2918476	953953	72988	12832	27	85805	109292	7	1256279	1289424	218	98769	13575
SA10	SA	29.98～30.39 °C / 31.62～31.93 ppt	5.89	36876246	5.45	93.86	147	98.88	94.32	39.64	9.05	98.07	99.28	2898140	932011	71920	12993	31	84542	111511	8	1246609	1278670	191	98175	13420
SA11	SA	29.98～30.39 °C / 31.62～31.93 ppt	9.29	58289158	8.6	94.07	147	99.01	94.52	39.55	14.24	98.6	99.23	3134304	1068341	78161	14194	31	92019	122688	6	1349602	1380125	248	107207	14791
SA12	SA	29.98～30.39 °C / 31.62～31.93 ppt	7.65	48127878	7.1	94.35	147	99.06	94.77	39.64	11.78	98.44	99.43	3036316	1006446	75671	13686	30	88674	118149	5	1307087	1337674	243	103483	14022
SA13	SA	29.98～30.39 °C / 31.62～31.93 ppt	5.99	37955900	5.62	94.97	147	99.02	94.88	39.73	9.34	98.16	99.45	2927622	937004	72816	13196	34	85399	112850	5	1257202	1293888	223	98762	13497
SA14	SA	29.98～30.39 °C / 31.62～31.93 ppt	6.43	40697006	6.02	94.97	147	99.06	95.01	39.59	9.98	98.29	99.4	2940207	955211	72680	13354	31	85993	113072	8	1264650	1297225	215	100235	13658
SA15	SA	29.98～30.39 °C / 31.62～31.93 ppt	6.77	41871634	6.18	92.83	147	98.87	94.07	39.72	10.27	98.01	99.39	2943969	923797	72386	13380	26	85801	115456	7	1265524	1298653	211	98862	13612
SA16	SA	29.98～30.39 °C / 31.62～31.93 ppt	6.27	40157552	5.93	96	147	99.24	95.79	40.01	9.82	98.12	99.4	2883521	934524	70991	12915	28	83303	113840	7	1238428	1272915	218	97215	13252
SA17	SA	29.98～30.39 °C / 31.62～31.93 ppt	7.33	45356812	6.69	92.87	146	98.86	94.11	39.62	11.1	98.22	99.34	2994907	956646	74400	13407	34	87393	117321	5	1287133	1320892	222	101597	13775
SA18	SA	29.98～30.39 °C / 31.62～31.93 ppt	7.58	47902040	7.07	94.78	147	99.08	95.02	39.29	11.72	98.43	99.47	3047219	1025153	76845	13604	28	89634	116603	9	1311735	1343500	238	103811	14386
SA19	SA	29.98～30.39 °C / 31.62～31.93 ppt	8.27	50557354	7.45	91.66	146	98.62	92.98	39.54	12.4	98.41	99.42	3101696	1036029	77677	14014	35	90751	121018	6	1336435	1365676	230	105592	14310
SA20	SA	29.98～30.39 °C / 31.62～31.93 ppt	8.36	52314100	7.73	93.83	147	98.98	94.4	39.59	12.87	98.4	99.47	3102395	1046820	77292	14001	28	91097	121895	6	1335316	1365897	234	106070	14478
SA21	SA	29.98～30.39 °C / 31.62～31.93 ppt	8.5	53046826	7.82	93.62	146	98.98	94.44	39.69	12.98	98.55	99.39	3086005	1028348	77136	13937	37	90687	120876	8	1326270	1360941	222	104962	14424
SA22	SA	29.98～30.39 °C / 31.62～31.93 ppt	7.18	44611810	6.6	93.22	147	98.93	94.16	39.5	11	98.22	99.44	3027572	994864	75496	13665	35	88933	117312	9	1302141	1335133	224	102792	14215
ZS1	ZS	18.0～19.1 ℃/ 27.3 ～ 28.67 ppt	7.39	46417662	6.66	94.2	143	97.98	94.42	40.08	11.09	99.07	99.25	1895324	682529	47848	8451	20	57429	76313	4	797081	844500	147	65510	9158
ZS2	ZS	18.0～19.1 ℃/ 27.3 ～ 28.67 ppt	7.24	45238066	6.69	93.76	147	98.85	95.92	40.17	11.19	99.16	99.58	1994282	733877	49626	9098	18	60436	80310	5	844114	885019	165	68911	9519
ZS3	ZS	18.0～19.1 ℃/ 27.3 ～ 28.67 ppt	7.24	45160952	6.68	93.54	147	98.88	96.06	40.23	11.15	99.18	99.55	1955324	732291	49390	9035	18	59691	79101	4	821200	871059	169	68788	9571
ZS4	ZS	18.0～19.1 ℃/ 27.3 ～ 28.67 ppt	7.25	45195466	6.68	93.55	147	98.75	95.61	40.02	11.16	99.22	99.5	1979697	739656	50103	8880	21	59948	80034	5	835310	880333	152	68559	9384
ZS5	ZS	18.0～19.1 ℃/ 27.3 ～ 28.67 ppt	7.25	45458992	6.72	94.05	147	98.83	95.88	40.05	11.24	99.16	99.59	1992381	743269	49710	9059	14	60894	80085	3	839389	886609	163	69792	9767
ZS6	ZS	18.0～19.1 ℃/ 27.3 ～ 28.67 ppt	7.24	45296154	6.7	93.79	147	98.83	95.9	40.29	11.19	99.1	99.55	1967172	723716	49315	8907	22	59698	80306	3	830773	873630	142	67691	9148
ZS7	ZS	18.0～19.1 ℃/ 27.3 ～ 28.67 ppt	7.23	45266276	6.69	93.86	147	98.84	95.93	40.15	11.18	99.16	99.54	1978704	738278	49705	9119	21	60406	79726	6	833489	880203	159	69290	9508
ZS8	ZS	18.0～19.1 ℃/ 27.3 ～ 28.67 ppt	7.23	45010430	6.65	93.39	147	98.76	95.62	40.18	11.11	99.15	99.57	1988157	728629	49614	9355	18	59634	80693	5	841316	881880	144	68826	9385
ZS9	ZS	18.0～19.1 ℃/ 27.3 ～ 28.67 ppt	7.35	46012832	6.58	93.84	142	97.8	93.88	40.26	10.95	99.16	99.24	1896220	674418	47368	8055	12	56755	77180	5	799949	845721	151	63305	8562
ZS10	ZS	18.0～19.1 ℃/ 27.3 ～ 28.67 ppt	7.08	43388398	6.25	91.99	143	97.7	93.44	39.85	10.43	98.89	99.48	1893121	651746	47665	8318	9	57319	75449	5	798896	841494	140	65409	9166
ZS11	ZS	18.0～19.1 ℃/ 27.3 ～ 28.67 ppt	7.22	44537574	6.44	92.53	144	97.83	93.73	39.78	10.75	98.91	99.46	1933384	669534	48046	8866	11	58778	76903	3	817415	856977	152	67926	9368
ZS12	ZS	18.0～19.1 ℃/ 27.3 ～ 28.67 ppt	7.21	44636646	6.47	92.91	144	97.95	94.11	39.8	10.78	98.89	99.48	1913895	657470	47498	8672	17	58079	75575	4	808463	850308	131	66673	9235
ZS13	ZS	18.0～19.1 ℃/ 27.3 ～ 28.67 ppt	7.23	44995496	6.54	93.38	144	98.02	94.27	40.37	10.88	99.02	99.44	1910681	665406	47561	8807	16	57475	78083	5	802868	850537	144	66957	9336
ZS14	ZS	18.0～19.1 ℃/ 27.3 ～ 28.67 ppt	7.24	45442204	6.73	94.18	147	98.89	96.1	40.12	11.24	99.12	99.6	1981798	727710	49437	9076	18	60188	80108	4	836460	880566	153	68781	9398
ZS15	ZS	18.0～19.1 ℃/ 27.3 ～ 28.67 ppt	7.22	44933968	6.64	93.38	147	98.77	95.67	40.16	11.07	99.2	99.25	1991141	731969	49782	9163	16	59935	80865	4	843019	883418	161	68286	9377
ZS16	ZS	18.0～19.1 ℃/ 27.3 ～ 28.67 ppt	7.25	45599902	6.75	94.37	148	98.95	96.31	40.07	11.29	99.07	99.56	1973052	732482	49542	9220	18	59776	79802	6	830223	878483	165	68943	9575
ZJ1	ZJ	23.6～27.1℃/29.03～ 31.42 ppt	7.94	49187512	7.27	92.94	147	98.68	93.33	38.67	12.17	98.79	99.64	1977811	682587	49151	8554	19	60348	75112	4	841739	877572	150	67826	9461
ZJ2	ZJ	23.6～27.1℃/29.03～ 31.42 ppt	8.54	52964230	7.83	93.01	147	98.69	93.37	38.4	13.1	98.77	99.65	1987543	694852	49560	8540	16	60626	75082	3	848147	880694	141	67515	9481
ZJ3	ZJ	23.6～27.1℃/29.03～ 31.42 ppt	8.04	49897116	7.38	93.06	147	98.68	93.33	38.46	12.35	98.89	99.65	2001845	699679	50035	8785	19	61327	78583	4	849097	887633	152	69202	9655
ZJ4	ZJ	23.6～27.1℃/29.03～ 31.42 ppt	7.68	47961052	7.1	93.71	147	98.76	93.65	38.43	11.88	98.75	99.64	1973091	679067	48929	8412	22	60338	75842	4	839115	875329	153	67567	9413
ZJ5	ZJ	23.6～27.1℃/29.03～ 31.42 ppt	6.27	39588780	5.86	94.69	147	99.08	95.06	39.08	9.76	98.67	99.61	1868876	633849	45572	8508	15	56993	72332	4	788610	832257	146	65669	9260
ZJ6	ZJ	23.6～27.1℃/29.03～ 31.42 ppt	7.01	42261360	6.22	90.39	147	98.46	92.56	39.36	10.4	98.77	99.61	1948263	662184	48274	8653	15	58737	76353	3	826740	864343	161	67017	9105
ZJ7	ZJ	23.6～27.1℃/29.03～ 31.42 ppt	6.85	42202996	6.24	92.4	147	98.68	93.41	39.55	10.43	98.75	99.62	1955553	665201	48581	8541	18	58957	78244	4	829533	867410	141	66407	9232
ZJ8	ZJ	23.6～27.1℃/29.03～ 31.42 ppt	6.6	40191174	5.93	91.28	147	98.49	92.6	38.72	9.93	98.41	99.64	1884297	620601	46597	8147	17	57417	71769	4	801235	837085	151	63655	8757
ZJ9	ZJ	23.6～27.1℃/29.03～ 31.42 ppt	6.31	38951898	5.76	92.62	147	98.64	93.18	38.79	9.63	98.36	99.62	1870193	612445	46569	7818	13	56684	70470	4	798195	829407	142	62646	8470
ZJ10	ZJ	23.6～27.1℃/29.03～ 31.42 ppt	6.29	38729062	5.72	92.29	147	98.66	93.32	39.18	9.57	98.49	99.63	1896424	627262	47114	8152	18	57300	74606	4	804231	842684	147	64098	8730
ZJ11	ZJ	23.6～27.1℃/29.03～ 31.42 ppt	6.81	41811314	6.18	92.12	147	98.62	93.14	38.81	10.33	98.53	99.63	1907004	637060	47151	8468	17	57476	73318	4	812271	845440	138	64791	8858
ZJ12	ZJ	23.6～27.1℃/29.03～ 31.42 ppt	6.51	39993170	5.91	92.15	147	98.62	93.1	38.9	9.89	98.65	99.63	1918514	644315	48031	8455	14	58352	74855	4	814995	850356	154	65047	9132
ZJ13	ZJ	23.6～27.1℃/29.03～ 31.42 ppt	7.04	43008486	6.35	91.68	147	98.56	92.91	38.99	10.62	98.76	99.63	1949252	661335	47970	8631	20	59226	76164	4	826202	866238	146	66720	9353
ZJ14	ZJ	23.6～27.1℃/29.03～ 31.42 ppt	6.97	42856878	6.33	92.19	147	98.65	93.25	38.89	10.59	98.68	99.63	1944907	656226	47864	8459	20	58905	75142	5	826361	863278	156	66780	9214
ZJ15	ZJ	23.6～27.1℃/29.03～ 31.42 ppt	6.79	40965404	6.02	90.52	146	98.43	92.68	38.73	10.04	98.42	99.61	1889994	625823	47270	8086	19	57435	70073	4	803226	841329	151	63937	8954
ZJ16	ZJ	23.6～27.1℃/29.03～ 31.42 ppt	6.55	40030030	5.89	91.61	146	98.55	93.13	38.66	9.83	98.52	99.6	1889123	627896	47021	8107	16	57758	70759	6	802456	839752	152	64701	8813
ZJ17	ZJ	23.6～27.1℃/29.03～ 31.42 ppt	8.33	52534532	7.78	94.62	147	99.02	94.95	39.1	12.93	98.71	99.61	1970192	686965	48661	8968	15	59122	76281	4	835593	876449	143	67425	9250
ZJ18	ZJ	23.6～27.1℃/29.03～ 31.42 ppt	6.96	42167586	6.19	90.85	146	98.38	92.52	38.71	10.35	98.42	99.62	1910974	629491	46909	8476	11	58208	72304	4	812444	848495	155	65610	8804
ZJ19	ZJ	23.6～27.1℃/29.03～ 31.42 ppt	7.09	42612246	6.26	90.19	146	98.4	92.58	38.52	10.45	98.43	99.6	1900600	632014	47323	8064	13	57814	70517	5	809719	843310	148	65526	8813
ZJ20	ZJ	23.6～27.1℃/29.03～ 31.42 ppt	6.87	41101736	6.03	89.8	146	98.29	92.16	38.9	10.08	98.58	99.59	1913752	637036	47758	8331	17	58308	72924	3	813752	848963	148	65232	9071
ZJ21	ZJ	23.6～27.1℃/29.03～ 31.42 ppt	8.61	52861362	7.79	92.09	147	98.63	93.43	38.98	12.96	98.97	99.6	2024928	714638	50068	9175	24	61572	80326	3	858999	896866	168	70736	9813
ZJ22	ZJ	23.6～27.1℃/29.03～ 31.42 ppt	7.05	42801864	6.3	91.06	146	98.48	92.9	38.81	10.55	98.93	99.66	1278227	398439	30982	5648	12	38415	47418	3	541135	565118	73	43507	6008

## Sheet: Table S2
CHROM	BIN_START	BIN_END	Gene number		CHROM	BIN_START	BIN_END	SNP number		CHROM	BIN_START	BIN_END	FST		CHROM	BIN_START	BIN_END	TajimaD		CHROM	BIN_START	BIN_END	PI
chr1	300000	400000	1		chr1	300000	400000	499		chr1	300000	400000	0.124044		chr1	300000	400000	0.563524		chr1	400001	500000	0.00130832
chr1	400000	500000	1		chr1	400000	500000	711		chr1	400001	500000	0.142689		chr1	400000	500000	1.09168		chr1	500001	600000	0.00179399
chr1	500000	600000	1		chr1	500000	600000	664		chr1	500001	600000	0.134044		chr1	500000	600000	1.44079		chr1	600001	700000	0.00175268
chr1	600000	700000	8		chr1	600000	700000	577		chr1	600001	700000	0.19619		chr1	600000	700000	1.34738		chr1	700001	800000	0.00152712
chr1	700000	800000	3		chr1	700000	800000	767		chr1	700001	800000	0.195898		chr1	700000	800000	0.338818		chr1	800001	900000	0.00175204
chr1	800000	900000	5		chr1	800000	900000	643		chr1	800001	900000	0.089692		chr1	800000	900000	0.622409		chr1	900001	1000000	0.00151162
chr1	900000	1000000	3		chr1	900000	1000000	808		chr1	900001	1000000	0.10782		chr1	900000	1000000	0.55548		chr1	1000001	1100000	0.00195638
chr1	1000000	1100000	5		chr1	1000000	1100000	827		chr1	1000001	1100000	0.0973603		chr1	1000000	1100000	0.531073		chr1	1100001	1200000	0.00200333
chr1	1100000	1200000	5		chr1	1100000	1200000	760		chr1	1100001	1200000	0.116145		chr1	1100000	1200000	0.545158		chr1	1200001	1300000	0.00185833
chr1	1200000	1300000	3		chr1	1200000	1300000	191		chr1	1200001	1300000	0.0937368		chr1	1200000	1300000	0.656045		chr1	1300001	1400000	0.000447806
chr1	1300000	1400000	3		chr1	1300000	1400000	814		chr1	1300001	1400000	0.214872		chr1	1300000	1400000	0.513125		chr1	1400001	1500000	0.00198089
chr1	1400000	1500000	7		chr1	1400000	1500000	1080		chr1	1400001	1500000	0.100215		chr1	1400000	1500000	0.720937		chr1	1500001	1600000	0.00283088
chr1	1500000	1600000	3		chr1	1500000	1600000	1126		chr1	1500001	1600000	0.0854471		chr1	1500000	1600000	0.617755		chr1	1600001	1700000	0.00292935
chr1	1600000	1700000	2		chr1	1600000	1700000	1014		chr1	1600001	1700000	0.0945529		chr1	1600000	1700000	0.625545		chr1	1700001	1800000	0.00262241
chr1	1700000	1800000	4		chr1	1700000	1800000	1033		chr1	1700001	1800000	0.106317		chr1	1700000	1800000	0.65587		chr1	1800001	1900000	0.00265303
chr1	1800000	1900000	1		chr1	1800000	1900000	1254		chr1	1800001	1900000	0.0920318		chr1	1800000	1900000	0.778032		chr1	1900001	2000000	0.00337636
chr1	1900000	2000000	7		chr1	1900000	2000000	1094		chr1	1900001	2000000	0.0894657		chr1	1900000	2000000	0.861131		chr1	2000001	2100000	0.0029485
chr1	2000000	2100000	8		chr1	2000000	2100000	1088		chr1	2000001	2100000	0.0938588		chr1	2000000	2100000	0.843089		chr1	2100001	2200000	0.00294822
chr1	2100000	2200000	5		chr1	2100000	2200000	1065		chr1	2100001	2200000	0.0890421		chr1	2100000	2200000	0.840857		chr1	2200001	2300000	0.0029363
chr1	2200000	2300000	5		chr1	2200000	2300000	919		chr1	2200001	2300000	0.0819563		chr1	2200000	2300000	0.855551		chr1	2300001	2400000	0.00245774
chr1	2300000	2400000	4		chr1	2300000	2400000	1074		chr1	2300001	2400000	0.108662		chr1	2300000	2400000	0.757349		chr1	2400001	2500000	0.00286276
chr1	2400000	2500000	3		chr1	2400000	2500000	960		chr1	2400001	2500000	0.0970227		chr1	2400000	2500000	0.924494		chr1	2500001	2600000	0.0025992
chr1	2500000	2600000	4		chr1	2500000	2600000	774		chr1	2500001	2600000	0.108024		chr1	2500000	2600000	0.703718		chr1	2600001	2700000	0.00195063
chr1	2600000	2700000	1		chr1	2600000	2700000	1009		chr1	2600001	2700000	0.125401		chr1	2600000	2700000	0.85167		chr1	2700001	2800000	0.00269279
chr1	2700000	2800000	4		chr1	2700000	2800000	836		chr1	2700001	2800000	0.117027		chr1	2700000	2800000	0.751465		chr1	2800001	2900000	0.00214138
chr1	2800000	2900000	2		chr1	2800000	2900000	928		chr1	2800001	2900000	0.131098		chr1	2800000	2900000	0.715394		chr1	2900001	3000000	0.00237926
chr1	2900000	3000000	3		chr1	2900000	3000000	851		chr1	2900001	3000000	0.130236		chr1	2900000	3000000	0.929699		chr1	3000001	3100000	0.00219714
chr1	3000000	3100000	1		chr1	3000000	3100000	896		chr1	3000001	3100000	0.158845		chr1	3000000	3100000	0.692491		chr1	3100001	3200000	0.00219102
chr1	3200000	3300000	1		chr1	3100000	3200000	799		chr1	3100001	3200000	0.187544		chr1	3100000	3200000	0.873609		chr1	3200001	3300000	0.00205357
chr1	3400000	3500000	1		chr1	3200000	3300000	900		chr1	3200001	3300000	0.189332		chr1	3200000	3300000	0.863398		chr1	3300001	3400000	0.0022904
chr1	3600000	3700000	2		chr1	3300000	3400000	880		chr1	3300001	3400000	0.159797		chr1	3300000	3400000	1.05942		chr1	3400001	3500000	0.00225991
chr1	3700000	3800000	2		chr1	3400000	3500000	749		chr1	3400001	3500000	0.164935		chr1	3400000	3500000	1.00128		chr1	3500001	3600000	0.00188912
chr1	3900000	4000000	5		chr1	3500000	3600000	1027		chr1	3500001	3600000	0.160739		chr1	3500000	3600000	1.14448		chr1	3600001	3700000	0.00279209
chr1	4000000	4100000	1		chr1	3600000	3700000	791		chr1	3600001	3700000	0.161571		chr1	3600000	3700000	0.829658		chr1	3700001	3800000	0.0019911
chr1	4100000	4200000	5		chr1	3700000	3800000	729		chr1	3700001	3800000	0.214696		chr1	3700000	3800000	0.932156		chr1	3800001	3900000	0.0017975
chr1	4200000	4300000	3		chr1	3800000	3900000	767		chr1	3800001	3900000	0.223218		chr1	3800000	3900000	0.999191		chr1	3900001	4000000	0.00191687
chr1	4300000	4400000	1		chr1	3900000	4000000	615		chr1	3900001	4000000	0.197457		chr1	3900000	4000000	0.82323		chr1	4000001	4100000	0.00141491
chr1	4400000	4500000	1		chr1	4000000	4100000	789		chr1	4000001	4100000	0.209684		chr1	4000000	4100000	0.865181		chr1	4100001	4200000	0.00193242
chr1	4600000	4700000	3		chr1	4100000	4200000	790		chr1	4100001	4200000	0.182564		chr1	4100000	4200000	1.01625		chr1	4200001	4300000	0.00191314
chr1	4700000	4800000	6		chr1	4200000	4300000	650		chr1	4200001	4300000	0.209355		chr1	4200000	4300000	0.726769		chr1	4300001	4400000	0.00150836
chr1	4800000	4900000	1		chr1	4300000	4400000	816		chr1	4300001	4400000	0.209281		chr1	4300000	4400000	0.961995		chr1	4400001	4500000	0.00197404
chr1	4900000	5000000	4		chr1	4400000	4500000	803		chr1	4400001	4500000	0.219966		chr1	4400000	4500000	0.786155		chr1	4500001	4600000	0.00186083
chr1	5000000	5100000	8		chr1	4500000	4600000	731		chr1	4500001	4600000	0.223041		chr1	4500000	4600000	0.799517		chr1	4600001	4700000	0.00171131
chr1	5100000	5200000	10		chr1	4600000	4700000	750		chr1	4600001	4700000	0.202809		chr1	4600000	4700000	0.881048		chr1	4700001	4800000	0.00181943
chr1	5200000	5300000	10		chr1	4700000	4800000	746		chr1	4700001	4800000	0.209252		chr1	4700000	4800000	0.901509		chr1	4800001	4900000	0.0017679
chr1	5300000	5400000	1		chr1	4800000	4900000	977		chr1	4800001	4900000	0.215518		chr1	4800000	4900000	0.943292		chr1	4900001	5000000	0.002368
chr1	5400000	5500000	1		chr1	4900000	5000000	719		chr1	4900001	5000000	0.213004		chr1	4900000	5000000	0.893617		chr1	5000001	5100000	0.00180422
chr1	5500000	5600000	6		chr1	5000000	5100000	620		chr1	5000001	5100000	0.239646		chr1	5000000	5100000	1.01995		chr1	5100001	5200000	0.0014805
chr1	5600000	5700000	5		chr1	5100000	5200000	696		chr1	5100001	5200000	0.26064		chr1	5100000	5200000	1.23548		chr1	5200001	5300000	0.00171595
chr1	5700000	5800000	5		chr1	5200000	5300000	629		chr1	5200001	5300000	0.227364		chr1	5200000	5300000	1.21409		chr1	5300001	5400000	0.00147549
chr1	5800000	5900000	8		chr1	5300000	5400000	623		chr1	5300001	5400000	0.244942		chr1	5300000	5400000	1.08676		chr1	5400001	5500000	0.00135808
chr1	5900000	6000000	4		chr1	5400000	5500000	465		chr1	5400001	5500000	0.238107		chr1	5400000	5500000	1.31432		chr1	5500001	5600000	0.00110698
chr1	6000000	6100000	5		chr1	5500000	5600000	536		chr1	5500001	5600000	0.265972		chr1	5500000	5600000	0.872391		chr1	5600001	5700000	0.00117806
chr1	6100000	6200000	4		chr1	5600000	5700000	746		chr1	5600001	5700000	0.235565		chr1	5600000	5700000	1.08676		chr1	5700001	5800000	0.00184302
chr1	6200000	6300000	1		chr1	5700000	5800000	1011		chr1	5700001	5800000	0.2358		chr1	5700000	5800000	1.051		chr1	5800001	5900000	0.00261128
chr1	6300000	6400000	6		chr1	5800000	5900000	566		chr1	5800001	5900000	0.21074		chr1	5800000	5900000	1.06933		chr1	5900001	6000000	0.00138735
chr1	6400000	6500000	5		chr1	5900000	6000000	620		chr1	5900001	6000000	0.242918		chr1	5900000	6000000	1.10801		chr1	6000001	6100000	0.00151329
chr1	6500000	6600000	1		chr1	6000000	6100000	626		chr1	6000001	6100000	0.229618		chr1	6000000	6100000	1.19113		chr1	6100001	6200000	0.00153258
chr1	6600000	6700000	1		chr1	6100000	6200000	596		chr1	6100001	6200000	0.241966		chr1	6100000	6200000	0.91255		chr1	6200001	6300000	0.00129937
chr1	6700000	6800000	3		chr1	6200000	6300000	661		chr1	6200001	6300000	0.252304		chr1	6200000	6300000	0.963484		chr1	6300001	6400000	0.00152606
chr1	6800000	6900000	2		chr1	6300000	6400000	570		chr1	6300001	6400000	0.24754		chr1	6300000	6400000	0.883966		chr1	6400001	6500000	0.0012719
chr1	6900000	7000000	1		chr1	6400000	6500000	443		chr1	6400001	6500000	0.228605		chr1	6400000	6500000	0.809285		chr1	6500001	6600000	0.000929996
chr1	7000000	7100000	3		chr1	6500000	6600000	451		chr1	6500001	6600000	0.253042		chr1	6500000	6600000	0.961772		chr1	6600001	6700000	0.000991624
chr1	7100000	7200000	3		chr1	6600000	6700000	478		chr1	6600001	6700000	0.248397		chr1	6600000	6700000	0.889444		chr1	6700001	6800000	0.00103992
chr1	7200000	7300000	1		chr1	6700000	6800000	482		chr1	6700001	6800000	0.227453		chr1	6700000	6800000	1.06085		chr1	6800001	6900000	0.00110884
chr1	7300000	7400000	4		chr1	6800000	6900000	420		chr1	6800001	6900000	0.224641		chr1	6800000	6900000	1.22729		chr1	6900001	7000000	0.000958106
chr1	7400000	7500000	1		chr1	6900000	7000000	452		chr1	6900001	7000000	0.281403		chr1	6900000	7000000	0.528816		chr1	7000001	7100000	0.00094206
chr1	7500000	7600000	1		chr1	7000000	7100000	542		chr1	7000001	7100000	0.247753		chr1	7000000	7100000	0.767567		chr1	7100001	7200000	0.00115336
chr1	7600000	7700000	2		chr1	7100000	7200000	522		chr1	7100001	7200000	0.225252		chr1	7100000	7200000	1.15935		chr1	7200001	7300000	0.00117415
chr1	7700000	7800000	2		chr1	7200000	7300000	542		chr1	7200001	7300000	0.248408		chr1	7200000	7300000	1.05467		chr1	7300001	7400000	0.00123087
chr1	7800000	7900000	2		chr1	7300000	7400000	386		chr1	7300001	7400000	0.245173		chr1	7300000	7400000	1.02703		chr1	7400001	7500000	0.000862559
chr1	7900000	8000000	10		chr1	7400000	7500000	349		chr1	7400001	7500000	0.244218		chr1	7400000	7500000	1.25856		chr1	7500001	7600000	0.000805167
chr1	8000000	8100000	4		chr1	7500000	7600000	530		chr1	7500001	7600000	0.252442		chr1	7500000	7600000	1.50931		chr1	7600001	7700000	0.0012914
chr1	8200000	8300000	1		chr1	7600000	7700000	491		chr1	7600001	7700000	0.251248		chr1	7600000	7700000	1.20874		chr1	7700001	7800000	0.0011499
chr1	8300000	8400000	3		chr1	7700000	7800000	362		chr1	7700001	7800000	0.233572		chr1	7700000	7800000	1.50982		chr1	7800001	7900000	0.000877853
chr1	8400000	8500000	2		chr1	7800000	7900000	613		chr1	7800001	7900000	0.243847		chr1	7800000	7900000	1.47005		chr1	7900001	8000000	0.00150851
chr1	8500000	8600000	11		chr1	7900000	8000000	456		chr1	7900001	8000000	0.270672		chr1	7900000	8000000	1.01281		chr1	8000001	8100000	0.000993302
chr1	8600000	8700000	1		chr1	8000000	8100000	393		chr1	8000001	8100000	0.236351		chr1	8000000	8100000	0.970905		chr1	8100001	8200000	0.000844433
chr1	8700000	8800000	1		chr1	8100000	8200000	377		chr1	8100001	8200000	0.251806		chr1	8100000	8200000	-0.147661		chr1	8200001	8300000	0.000674867
chr1	8800000	8900000	4		chr1	8200000	8300000	476		chr1	8200001	8300000	0.265874		chr1	8200000	8300000	0.788038		chr1	8300001	8400000	0.00103629
chr1	8900000	9000000	5		chr1	8300000	8400000	457		chr1	8300001	8400000	0.291856		chr1	8300000	8400000	1.33017		chr1	8400001	8500000	0.000975881
chr1	9000000	9100000	7		chr1	8400000	8500000	624		chr1	8400001	8500000	0.260652		chr1	8400000	8500000	1.31271		chr1	8500001	8600000	0.00142717
chr1	9100000	9200000	4		chr1	8500000	8600000	415		chr1	8500001	8600000	0.292972		chr1	8500000	8600000	1.11441		chr1	8600001	8700000	0.000866491
chr1	9200000	9300000	1		chr1	8600000	8700000	428		chr1	8600001	8700000	0.226433		chr1	8600000	8700000	0.471375		chr1	8700001	8800000	0.000792568
chr1	9300000	9400000	4		chr1	8700000	8800000	574		chr1	8700001	8800000	0.2669		chr1	8700000	8800000	1.11544		chr1	8800001	8900000	0.00134394
chr1	9400000	9500000	1		chr1	8800000	8900000	688		chr1	8800001	8900000	0.253213		chr1	8800000	8900000	1.18617		chr1	8900001	9000000	0.00164474
chr1	9500000	9600000	1		chr1	8900000	9000000	736		chr1	8900001	9000000	0.261392		chr1	8900000	9000000	1.0979		chr1	9000001	9100000	0.00178813
chr1	9600000	9700000	2		chr1	9000000	9100000	633		chr1	9000001	9100000	0.25506		chr1	9000000	9100000	1.12787		chr1	9100001	9200000	0.00150123
chr1	9700000	9800000	2		chr1	9100000	9200000	378		chr1	9100001	9200000	0.252412		chr1	9100000	9200000	1.45788		chr1	9200001	9300000	0.000935693
chr1	9800000	9900000	4		chr1	9200000	9300000	697		chr1	9200001	9300000	0.253457		chr1	9200000	9300000	1.00819		chr1	9300001	9400000	0.00156548
chr1	9900000	10000000	1		chr1	9300000	9400000	499		chr1	9300001	9400000	0.243046		chr1	9300000	9400000	0.597603		chr1	9400001	9500000	0.00101394
chr1	10000000	10100000	1		chr1	9400000	9500000	594		chr1	9400001	9500000	0.224896		chr1	9400000	9500000	1.49805		chr1	9500001	9600000	0.0014327
chr1	10100000	10200000	2		chr1	9500000	9600000	539		chr1	9500001	9600000	0.274247		chr1	9500000	9600000	0.931539		chr1	9600001	9700000	0.00115321
chr1	10200000	10300000	3		chr1	9600000	9700000	706		chr1	9600001	9700000	0.266573		chr1	9600000	9700000	1.09084		chr1	9700001	9800000	0.00161194
chr1	10300000	10400000	1		chr1	9700000	9800000	510		chr1	9700001	9800000	0.251602		chr1	9700000	9800000	1.07453		chr1	9800001	9900000	0.00116111
chr1	10400000	10500000	2		chr1	9800000	9900000	466		chr1	9800001	9900000	0.236382		chr1	9800000	9900000	1.14627		chr1	9900001	10000000	0.00103142
chr1	10500000	10600000	3		chr1	9900000	10000000	482		chr1	9900001	10000000	0.247761		chr1	9900000	10000000	1.24644		chr1	10000001	10100000	0.00108378
chr1	10600000	10700000	2		chr1	10000000	10100000	523		chr1	10000001	10100000	0.245262		chr1	10000000	10100000	0.82797		chr1	10100001	10200000	0.00109572
chr1	10700000	10800000	5		chr1	10100000	10200000	669		chr1	10100001	10200000	0.242716		chr1	10100000	10200000	1.10142		chr1	10200001	10300000	0.00151036
chr1	10800000	10900000	3		chr1	10200000	10300000	371		chr1	10200001	10300000	0.243454		chr1	10200000	10300000	1.26786		chr1	10300001	10400000	0.00086369
chr1	10900000	11000000	4		chr1	10300000	10400000	397		chr1	10300001	10400000	0.223682		chr1	10300000	10400000	1.00016		chr1	10400001	10500000	0.000918916
chr1	11000000	11100000	5		chr1	10400000	10500000	438		chr1	10400001	10500000	0.247606		chr1	10400000	10500000	0.759486		chr1	10500001	10600000	0.000977987
chr1	11300000	11400000	1		chr1	10500000	10600000	372		chr1	10500001	10600000	0.2466		chr1	10500000	10600000	0.786938		chr1	10600001	10700000	0.000826828
chr1	11400000	11500000	1		chr1	10600000	10700000	312		chr1	10600001	10700000	0.223553		chr1	10600000	10700000	1.12817		chr1	10700001	10800000	0.000697131
chr1	11600000	11700000	1		chr1	10700000	10800000	165		chr1	10700001	10800000	0.275727		chr1	10700000	10800000	0.769547		chr1	10800001	10900000	0.000330533
chr1	11900000	12000000	2		chr1	10800000	10900000	422		chr1	10800001	10900000	0.203666		chr1	10800000	10900000	1.36361		chr1	10900001	11000000	0.00103404
chr1	12100000	12200000	1		chr1	10900000	11000000	330		chr1	10900001	11000000	0.215354		chr1	10900000	11000000	0.854493		chr1	11000001	11100000	0.000726972
chr1	12400000	12500000	2		chr1	11000000	11100000	300		chr1	11000001	11100000	0.232995		chr1	11000000	11100000	0.43031		chr1	11100001	11200000	0.000594723
chr1	12500000	12600000	7		chr1	11100000	11200000	246		chr1	11100001	11200000	0.218547		chr1	11100000	11200000	0.995998		chr1	11200001	11300000	0.000540368
chr1	12600000	12700000	3		chr1	11200000	11300000	182		chr1	11200001	11300000	0.241573		chr1	11200000	11300000	0.303141		chr1	11300001	11400000	0.000340816
chr1	12800000	12900000	1		chr1	11300000	11400000	283		chr1	11300001	11400000	0.240111		chr1	11300000	11400000	1.18051		chr1	11400001	11500000	0.000645125
chr1	13300000	13400000	1		chr1	11400000	11500000	301		chr1	11400001	11500000	0.234676		chr1	11400000	11500000	1.00225		chr1	11500001	11600000	0.000650805
chr1	13400000	13500000	1		chr1	11500000	11600000	223		chr1	11500001	11600000	0.235945		chr1	11500000	11600000	0.91665		chr1	11600001	11700000	0.000458642
chr1	13500000	13600000	2		chr1	11600000	11700000	319		chr1	11600001	11700000	0.230397		chr1	11600000	11700000	1.20574		chr1	11700001	11800000	0.000749231
chr1	13600000	13700000	4		chr1	11700000	11800000	353		chr1	11700001	11800000	0.244271		chr1	11700000	11800000	1.47957		chr1	11800001	11900000	0.000776367
chr1	13700000	13800000	4		chr1	11800000	11900000	336		chr1	11800001	11900000	0.236914		chr1	11800000	11900000	1.176		chr1	11900001	12000000	0.000674622
chr1	13800000	13900000	3		chr1	11900000	12000000	403		chr1	11900001	12000000	0.271704		chr1	11900000	12000000	0.670126		chr1	12000001	12100000	0.000854973
chr1	13900000	14000000	6		chr1	12000000	12100000	386		chr1	12000001	12100000	0.253044		chr1	12000000	12100000	0.792221		chr1	12100001	12200000	0.000736979
chr1	14000000	14100000	4		chr1	12100000	12200000	406		chr1	12100001	12200000	0.247849		chr1	12100000	12200000	0.855683		chr1	12200001	12300000	0.000821941
chr1	14100000	14200000	1		chr1	12200000	12300000	381		chr1	12200001	12300000	0.242492		chr1	12200000	12300000	0.557149		chr1	12300001	12400000	0.000793829
chr1	14200000	14300000	1		chr1	12300000	12400000	349		chr1	12300001	12400000	0.238615		chr1	12300000	12400000	1.02461		chr1	12400001	12500000	0.000796513
chr1	14300000	14400000	1		chr1	12400000	12500000	431		chr1	12400001	12500000	0.23745		chr1	12400000	12500000	0.732681		chr1	12500001	12600000	0.00094085
chr1	14500000	14600000	2		chr1	12500000	12600000	430		chr1	12500001	12600000	0.234415		chr1	12500000	12600000	1.15298		chr1	12600001	12700000	0.00101652
chr1	14600000	14700000	6		chr1	12600000	12700000	356		chr1	12600001	12700000	0.230246		chr1	12600000	12700000	0.742047		chr1	12700001	12800000	0.000748826
chr1	14700000	14800000	5		chr1	12700000	12800000	319		chr1	12700001	12800000	0.243789		chr1	12700000	12800000	0.766871		chr1	12800001	12900000	0.000620138
chr1	14800000	14900000	3		chr1	12800000	12900000	389		chr1	12800001	12900000	0.265603		chr1	12800000	12900000	1.13012		chr1	12900001	13000000	0.000885246
chr1	14900000	15000000	3		chr1	12900000	13000000	392		chr1	12900001	13000000	0.326928		chr1	12900000	13000000	0.759879		chr1	13000001	13100000	0.000862805
chr1	15000000	15100000	7		chr1	13000000	13100000	422		chr1	13000001	13100000	0.242194		chr1	13000000	13100000	0.924364		chr1	13100001	13200000	0.000931467
chr1	15100000	15200000	3		chr1	13100000	13200000	390		chr1	13100001	13200000	0.278042		chr1	13100000	13200000	0.689231		chr1	13200001	13300000	0.000803583
chr1	15200000	15300000	1		chr1	13200000	13300000	378		chr1	13200001	13300000	0.242226		chr1	13200000	13300000	1.12809		chr1	13300001	13400000	0.000766209
chr1	15300000	15400000	1		chr1	13300000	13400000	540		chr1	13300001	13400000	0.254089		chr1	13300000	13400000	1.07113		chr1	13400001	13500000	0.00119934
chr1	15400000	15500000	2		chr1	13400000	13500000	438		chr1	13400001	13500000	0.305947		chr1	13400000	13500000	1.28709		chr1	13500001	13600000	0.00101674
chr1	15500000	15600000	4		chr1	13500000	13600000	466		chr1	13500001	13600000	0.292702		chr1	13500000	13600000	0.691822		chr1	13600001	13700000	0.00104325
chr1	15600000	15700000	4		chr1	13600000	13700000	486		chr1	13600001	13700000	0.283672		chr1	13600000	13700000	1.07658		chr1	13700001	13800000	0.00107773
chr1	15700000	15800000	3		chr1	13700000	13800000	394		chr1	13700001	13800000	0.245293		chr1	13700000	13800000	1.05491		chr1	13800001	13900000	0.000872298
chr1	15800000	15900000	3		chr1	13800000	13900000	448		chr1	13800001	13900000	0.276485		chr1	13800000	13900000	1.10331		chr1	13900001	14000000	0.00104262
chr1	15900000	16000000	1		chr1	13900000	14000000	413		chr1	13900001	14000000	0.25803		chr1	13900000	14000000	1.04972		chr1	14000001	14100000	0.000953328
chr1	16100000	16200000	1		chr1	14000000	14100000	326		chr1	14000001	14100000	0.211411		chr1	14000000	14100000	0.874515		chr1	14100001	14200000	0.000729177
chr1	16200000	16300000	1		chr1	14100000	14200000	287		chr1	14100001	14200000	0.227131		chr1	14100000	14200000	0.692053		chr1	14200001	14300000	0.00060891
chr1	16300000	16400000	2		chr1	14200000	14300000	328		chr1	14200001	14300000	0.202291		chr1	14200000	14300000	0.920335		chr1	14300001	14400000	0.000661755
chr1	16400000	16500000	2		chr1	14300000	14400000	314		chr1	14300001	14400000	0.259303		chr1	14300000	14400000	1.08973		chr1	14400001	14500000	0.000680494
chr1	16500000	16600000	2		chr1	14400000	14500000	272		chr1	14400001	14500000	0.232378		chr1	14400000	14500000	1.30049		chr1	14500001	14600000	0.000614742
chr1	16700000	16800000	1		chr1	14500000	14600000	337		chr1	14500001	14600000	0.241126		chr1	14500000	14600000	0.568222		chr1	14600001	14700000	0.000718324
chr1	16900000	17000000	5		chr1	14600000	14700000	385		chr1	14600001	14700000	0.246659		chr1	14600000	14700000	1.18387		chr1	14700001	14800000	0.000868336
chr1	17000000	17100000	4		chr1	14700000	14800000	453		chr1	14700001	14800000	0.230597		chr1	14700000	14800000	0.518163		chr1	14800001	14900000	0.000964851
chr1	17100000	17200000	2		chr1	14800000	14900000	354		chr1	14800001	14900000	0.263497		chr1	14800000	14900000	1.58605		chr1	14900001	15000000	0.000849435
chr1	17200000	17300000	2		chr1	14900000	15000000	393		chr1	14900001	15000000	0.260926		chr1	14900000	15000000	0.780579		chr1	15000001	15100000	0.000836397
chr1	17300000	17400000	3		chr1	15000000	15100000	363		chr1	15000001	15100000	0.245559		chr1	15000000	15100000	0.92636		chr1	15100001	15200000	0.000808234
chr1	17400000	17500000	11		chr1	15100000	15200000	492		chr1	15100001	15200000	0.236887		chr1	15100000	15200000	1.23103		chr1	15200001	15300000	0.00107685
chr1	17500000	17600000	2		chr1	15200000	15300000	399		chr1	15200001	15300000	0.255812		chr1	15200000	15300000	1.06401		chr1	15300001	15400000	0.000879822
chr1	17600000	17700000	2		chr1	15300000	15400000	244		chr1	15300001	15400000	0.248313		chr1	15300000	15400000	1.14997		chr1	15400001	15500000	0.000539878
chr1	17700000	17800000	1		chr1	15400000	15500000	384		chr1	15400001	15500000	0.268231		chr1	15400000	15500000	0.995579		chr1	15500001	15600000	0.00091185
chr1	17800000	17900000	1		chr1	15500000	15600000	315		chr1	15500001	15600000	0.248617		chr1	15500000	15600000	1.20336		chr1	15600001	15700000	0.000733937
chr1	17900000	18000000	2		chr1	15600000	15700000	270		chr1	15600001	15700000	0.215896		chr1	15600000	15700000	1.01931		chr1	15700001	15800000	0.000589766
chr1	18000000	18100000	1		chr1	15700000	15800000	262		chr1	15700001	15800000	0.2158		chr1	15700000	15800000	0.79826		chr1	15800001	15900000	0.000613919
chr1	18100000	18200000	1		chr1	15800000	15900000	183		chr1	15800001	15900000	0.308931		chr1	15800000	15900000	0.451248		chr1	15900001	16000000	0.000359005
chr1	18300000	18400000	4		chr1	15900000	16000000	223		chr1	15900001	16000000	0.255756		chr1	15900000	16000000	0.828139		chr1	16000001	16100000	0.000486732
chr1	18400000	18500000	5		chr1	16000000	16100000	255		chr1	16000001	16100000	0.255679		chr1	16000000	16100000	1.42295		chr1	16100001	16200000	0.000558933
chr1	18500000	18600000	5		chr1	16100000	16200000	385		chr1	16100001	16200000	0.262407		chr1	16100000	16200000	1.34382		chr1	16200001	16300000	0.00085331
chr1	18600000	18700000	9		chr1	16200000	16300000	298		chr1	16200001	16300000	0.240459		chr1	16200000	16300000	0.813516		chr1	16300001	16400000	0.000624265
chr1	18700000	18800000	13		chr1	16300000	16400000	251		chr1	16300001	16400000	0.257038		chr1	16300000	16400000	1.01687		chr1	16400001	16500000	0.000535221
chr1	18800000	18900000	3		chr1	16400000	16500000	194		chr1	16400001	16500000	0.245606		chr1	16400000	16500000	1.1343		chr1	16500001	16600000	0.000419647
chr1	18900000	19000000	9		chr1	16500000	16600000	203		chr1	16500001	16600000	0.297295		chr1	16500000	16600000	0.342419		chr1	16600001	16700000	0.000369558
chr1	19000000	19100000	5		chr1	16600000	16700000	183		chr1	16600001	16700000	0.260069		chr1	16600000	16700000	1.14224		chr1	16700001	16800000	0.000414646
chr1	19100000	19200000	7		chr1	16700000	16800000	297		chr1	16700001	16800000	0.213921		chr1	16700000	16800000	0.959813		chr1	16800001	16900000	0.00063781
chr1	19200000	19300000	3		chr1	16800000	16900000	296		chr1	16800001	16900000	0.209363		chr1	16800000	16900000	1.18549		chr1	16900001	17000000	0.000690558
chr1	19300000	19400000	7		chr1	16900000	17000000	348		chr1	16900001	17000000	0.231687		chr1	16900000	17000000	1.07891		chr1	17000001	17100000	0.000774917
chr1	19400000	19500000	2		chr1	17000000	17100000	207		chr1	17000001	17100000	0.237343		chr1	17000000	17100000	0.920502		chr1	17100001	17200000	0.000415057
chr1	19600000	19700000	1		chr1	17100000	17200000	279		chr1	17100001	17200000	0.246746		chr1	17100000	17200000	1.05482		chr1	17200001	17300000	0.000594773
chr1	20000000	20100000	1		chr1	17200000	17300000	458		chr1	17200001	17300000	0.248304		chr1	17200000	17300000	1.00217		chr1	17300001	17400000	0.00103401
chr1	20100000	20200000	2		chr1	17300000	17400000	497		chr1	17300001	17400000	0.245957		chr1	17300000	17400000	0.843088		chr1	17400001	17500000	0.00110944
chr1	20400000	20500000	1		chr1	17400000	17500000	478		chr1	17400001	17500000	0.255795		chr1	17400000	17500000	0.758423		chr1	17500001	17600000	0.00102692
chr1	20600000	20700000	3		chr1	17500000	17600000	506		chr1	17500001	17600000	0.273227		chr1	17500000	17600000	0.822751		chr1	17600001	17700000	0.00106479
chr1	20700000	20800000	11		chr1	17600000	17700000	366		chr1	17600001	17700000	0.25618		chr1	17600000	17700000	0.942657		chr1	17700001	17800000	0.000776899
chr1	20800000	20900000	9		chr1	17700000	17800000	270		chr1	17700001	17800000	0.260567		chr1	17700000	17800000	0.706596		chr1	17800001	17900000	0.000566089
chr1	20900000	21000000	7		chr1	17800000	17900000	432		chr1	17800001	17900000	0.225367		chr1	17800000	17900000	1.0092		chr1	17900001	18000000	0.000946772
chr1	21000000	21100000	1		chr1	17900000	18000000	407		chr1	17900001	18000000	0.268509		chr1	17900000	18000000	1.22729		chr1	18000001	18100000	0.000910276
chr1	21100000	21200000	1		chr1	18000000	18100000	402		chr1	18000001	18100000	0.258647		chr1	18000000	18100000	0.942765		chr1	18100001	18200000	0.000858234
chr1	21200000	21300000	1		chr1	18100000	18200000	563		chr1	18100001	18200000	0.249762		chr1	18100000	18200000	1.12823		chr1	18200001	18300000	0.0013178
chr1	21300000	21400000	5		chr1	18200000	18300000	546		chr1	18200001	18300000	0.260092		chr1	18200000	18300000	0.92828		chr1	18300001	18400000	0.00123244
chr1	21400000	21500000	5		chr1	18300000	18400000	604		chr1	18300001	18400000	0.237691		chr1	18300000	18400000	0.853064		chr1	18400001	18500000	0.00134573
chr1	21500000	21600000	8		chr1	18400000	18500000	602		chr1	18400001	18500000	0.232768		chr1	18400000	18500000	1.23868		chr1	18500001	18600000	0.00150236
chr1	21600000	21700000	1		chr1	18500000	18600000	473		chr1	18500001	18600000	0.246123		chr1	18500000	18600000	1.2916		chr1	18600001	18700000	0.00110552
chr1	21700000	21800000	3		chr1	18600000	18700000	554		chr1	18600001	18700000	0.241902		chr1	18600000	18700000	1.18091		chr1	18700001	18800000	0.00127977
chr1	21800000	21900000	5		chr1	18700000	18800000	514		chr1	18700001	18800000	0.219169		chr1	18700000	18800000	1.26911		chr1	18800001	18900000	0.00119489
chr1	21900000	22000000	9		chr1	18800000	18900000	543		chr1	18800001	18900000	0.257275		chr1	18800000	18900000	1.23444		chr1	18900001	19000000	0.00128776
chr1	22000000	22100000	2		chr1	18900000	19000000	325		chr1	18900001	19000000	0.242712		chr1	18900000	19000000	0.748843		chr1	19000001	19100000	0.000672721
chr1	22100000	22200000	2		chr1	19000000	19100000	390		chr1	19000001	19100000	0.233719		chr1	19000000	19100000	1.27257		chr1	19100001	19200000	0.000910896
chr1	22200000	22300000	5		chr1	19100000	19200000	210		chr1	19100001	19200000	0.277686		chr1	19100000	19200000	0.92128		chr1	19200001	19300000	0.000410839
chr1	22300000	22400000	3		chr1	19200000	19300000	490		chr1	19200001	19300000	0.241115		chr1	19200000	19300000	0.839384		chr1	19300001	19400000	0.0010529
chr1	22400000	22500000	4		chr1	19300000	19400000	528		chr1	19300001	19400000	0.242807		chr1	19300000	19400000	0.841412		chr1	19400001	19500000	0.00111878
chr1	22500000	22600000	2		chr1	19400000	19500000	483		chr1	19400001	19500000	0.230328		chr1	19400000	19500000	0.814262		chr1	19500001	19600000	0.00100751
chr1	22600000	22700000	5		chr1	19500000	19600000	404		chr1	19500001	19600000	0.240977		chr1	19500000	19600000	1.05432		chr1	19600001	19700000	0.000886303
chr1	22700000	22800000	2		chr1	19600000	19700000	369		chr1	19600001	19700000	0.269134		chr1	19600000	19700000	0.753806		chr1	19700001	19800000	0.000743287
chr1	22800000	22900000	4		chr1	19700000	19800000	368		chr1	19700001	19800000	0.253077		chr1	19700000	19800000	0.992737		chr1	19800001	19900000	0.000745614
chr1	22900000	23000000	3		chr1	19800000	19900000	390		chr1	19800001	19900000	0.260848		chr1	19800000	19900000	0.938751		chr1	19900001	20000000	0.000850626
chr1	23000000	23100000	2		chr1	19900000	20000000	355		chr1	19900001	20000000	0.260522		chr1	19900000	20000000	0.81798		chr1	20000001	20100000	0.000750509
chr1	23100000	23200000	1		chr1	20000000	20100000	332		chr1	20000001	20100000	0.26322		chr1	20000000	20100000	0.961305		chr1	20100001	20200000	0.000696372
chr1	23200000	23300000	3		chr1	20100000	20200000	448		chr1	20100001	20200000	0.250772		chr1	20100000	20200000	1.32068		chr1	20200001	20300000	0.000959954
chr1	23300000	23400000	3		chr1	20200000	20300000	539		chr1	20200001	20300000	0.271812		chr1	20200000	20300000	1.50508		chr1	20300001	20400000	0.00121312
chr1	23400000	23500000	2		chr1	20300000	20400000	310		chr1	20300001	20400000	0.285317		chr1	20300000	20400000	1.16589		chr1	20400001	20500000	0.000679313
chr1	23500000	23600000	1		chr1	20400000	20500000	446		chr1	20400001	20500000	0.284002		chr1	20400000	20500000	1.45975		chr1	20500001	20600000	0.001054
chr1	23600000	23700000	4		chr1	20500000	20600000	525		chr1	20500001	20600000	0.283307		chr1	20500000	20600000	1.0632		chr1	20600001	20700000	0.00119298
chr1	23700000	23800000	4		chr1	20600000	20700000	771		chr1	20600001	20700000	0.243615		chr1	20600000	20700000	1.05222		chr1	20700001	20800000	0.00188817
chr1	23800000	23900000	4		chr1	20700000	20800000	691		chr1	20700001	20800000	0.225807		chr1	20700000	20800000	0.644525		chr1	20800001	20900000	0.0015997
chr1	23900000	24000000	4		chr1	20800000	20900000	483		chr1	20800001	20900000	0.224409		chr1	20800000	20900000	1.21832		chr1	20900001	21000000	0.00120376
chr1	24000000	24100000	2		chr1	20900000	21000000	601		chr1	20900001	21000000	0.2474		chr1	20900000	21000000	1.09235		chr1	21000001	21100000	0.00138987
chr1	24100000	24200000	3		chr1	21000000	21100000	509		chr1	21000001	21100000	0.262699		chr1	21000000	21100000	0.915887		chr1	21100001	21200000	0.00112508
chr1	24200000	24300000	8		chr1	21100000	21200000	536		chr1	21100001	21200000	0.260491		chr1	21100000	21200000	0.823774		chr1	21200001	21300000	0.00115129
chr1	24300000	24400000	11		chr1	21200000	21300000	541		chr1	21200001	21300000	0.25637		chr1	21200000	21300000	1.1889		chr1	21300001	21400000	0.00129952
chr1	24400000	24500000	4		chr1	21300000	21400000	601		chr1	21300001	21400000	0.239897		chr1	21300000	21400000	1.16251		chr1	21400001	21500000	0.0014007
chr1	24500000	24600000	4		chr1	21400000	21500000	505		chr1	21400001	21500000	0.265997		chr1	21400000	21500000	0.890572		chr1	21500001	21600000	0.00118416
chr1	24600000	24700000	4		chr1	21500000	21600000	362		chr1	21500001	21600000	0.227984		chr1	21500000	21600000	0.958698		chr1	21600001	21700000	0.000746122
chr1	24700000	24800000	6		chr1	21600000	21700000	514		chr1	21600001	21700000	0.226112		chr1	21600000	21700000	0.928542		chr1	21700001	21800000	0.00116974
chr1	24800000	24900000	4		chr1	21700000	21800000	495		chr1	21700001	21800000	0.235056		chr1	21700000	21800000	1.0944		chr1	21800001	21900000	0.00116075
chr1	24900000	25000000	5		chr1	21800000	21900000	694		chr1	21800001	21900000	0.21581		chr1	21800000	21900000	1.34584		chr1	21900001	22000000	0.00185861
chr1	25000000	25100000	2		chr1	21900000	22000000	529		chr1	21900001	22000000	0.196075		chr1	21900000	22000000	0.992446		chr1	22000001	22100000	0.0012723
chr1	25100000	25200000	1		chr1	22000000	22100000	583		chr1	22000001	22100000	0.223041		chr1	22000000	22100000	1.00433		chr1	22100001	22200000	0.00141888
chr1	25300000	25400000	1		chr1	22100000	22200000	720		chr1	22100001	22200000	0.216494		chr1	22100000	22200000	0.755068		chr1	22200001	22300000	0.00175927
chr1	25400000	25500000	1		chr1	22200000	22300000	575		chr1	22200001	22300000	0.197903		chr1	22200000	22300000	0.888955		chr1	22300001	22400000	0.00131958
chr1	25500000	25600000	4		chr1	22300000	22400000	749		chr1	22300001	22400000	0.226372		chr1	22300000	22400000	0.748915		chr1	22400001	22500000	0.00180896
chr1	25600000	25700000	7		chr1	22400000	22500000	655		chr1	22400001	22500000	0.203763		chr1	22400000	22500000	0.67446		chr1	22500001	22600000	0.00162558
chr1	25700000	25800000	9		chr1	22500000	22600000	841		chr1	22500001	22600000	0.175959		chr1	22500000	22600000	0.797477		chr1	22600001	22700000	0.00209455
chr1	25800000	25900000	3		chr1	22600000	22700000	759		chr1	22600001	22700000	0.180406		chr1	22600000	22700000	0.846867		chr1	22700001	22800000	0.0017701
chr1	25900000	26000000	3		chr1	22700000	22800000	744		chr1	22700001	22800000	0.212911		chr1	22700000	22800000	0.897957		chr1	22800001	22900000	0.00178799
chr1	26000000	26100000	9		chr1	22800000	22900000	649		chr1	22800001	22900000	0.200428		chr1	22800000	22900000	0.93895		chr1	22900001	23000000	0.00154107
chr1	26100000	26200000	2		chr1	22900000	23000000	286		chr1	22900001	23000000	0.205206		chr1	22900000	23000000	1.03801		chr1	23000001	23100000	0.000653982
chr1	26200000	26300000	4		chr1	23000000	23100000	284		chr1	23000001	23100000	0.248238		chr1	23000000	23100000	0.853357		chr1	23100001	23200000	0.000634446
chr1	26400000	26500000	6		chr1	23100000	23200000	456		chr1	23100001	23200000	0.222103		chr1	23100000	23200000	0.780796		chr1	23200001	23300000	0.00105706
chr1	26600000	26700000	1		chr1	23200000	23300000	499		chr1	23200001	23300000	0.21231		chr1	23200000	23300000	0.969965		chr1	23300001	23400000	0.00115538
chr1	26700000	26800000	2		chr1	23300000	23400000	336		chr1	23300001	23400000	0.207896		chr1	23300000	23400000	1.22328		chr1	23400001	23500000	0.00078422
chr1	26800000	26900000	2		chr1	23400000	23500000	427		chr1	23400001	23500000	0.245193		chr1	23400000	23500000	0.835376		chr1	23500001	23600000	0.000988745
chr1	26900000	27000000	1		chr1	23500000	23600000	543		chr1	23500001	23600000	0.21503		chr1	23500000	23600000	1.07827		chr1	23600001	23700000	0.00135805
chr1	27000000	27100000	5		chr1	23600000	23700000	709		chr1	23600001	23700000	0.202029		chr1	23600000	23700000	1.01884		chr1	23700001	23800000	0.00184588
chr1	27100000	27200000	3		chr1	23700000	23800000	579		chr1	23700001	23800000	0.179006		chr1	23700000	23800000	0.944375		chr1	23800001	23900000	0.00151795
chr1	27200000	27300000	3		chr1	23800000	23900000	770		chr1	23800001	23900000	0.194897		chr1	23800000	23900000	0.942865		chr1	23900001	24000000	0.00191418
chr1	27300000	27400000	1		chr1	23900000	24000000	668		chr1	23900001	24000000	0.214551		chr1	23900000	24000000	0.91777		chr1	24000001	24100000	0.00171392
chr1	27400000	27500000	1		chr1	24000000	24100000	546		chr1	24000001	24100000	0.200581		chr1	24000000	24100000	0.84343		chr1	24100001	24200000	0.00141036
chr1	27600000	27700000	1		chr1	24100000	24200000	804		chr1	24100001	24200000	0.198832		chr1	24100000	24200000	0.791483		chr1	24200001	24300000	0.00209012
chr1	27700000	27800000	4		chr1	24200000	24300000	744		chr1	24200001	24300000	0.143951		chr1	24200000	24300000	1.06699		chr1	24300001	24400000	0.00201907
chr1	27800000	27900000	6		chr1	24300000	24400000	890		chr1	24300001	24400000	0.159494		chr1	24300000	24400000	0.785072		chr1	24400001	24500000	0.0023391
chr1	27900000	28000000	7		chr1	24400000	24500000	720		chr1	24400001	24500000	0.146065		chr1	24400000	24500000	0.883482		chr1	24500001	24600000	0.00183197
chr1	28000000	28100000	5		chr1	24500000	24600000	620		chr1	24500001	24600000	0.169837		chr1	24500000	24600000	0.916026		chr1	24600001	24700000	0.00160123
chr1	28100000	28200000	9		chr1	24600000	24700000	733		chr1	24600001	24700000	0.167918		chr1	24600000	24700000	1.01657		chr1	24700001	24800000	0.00196374
chr1	28200000	28300000	4		chr1	24700000	24800000	591		chr1	24700001	24800000	0.153174		chr1	24700000	24800000	0.79697		chr1	24800001	24900000	0.00153553
chr1	28300000	28400000	8		chr1	24800000	24900000	606		chr1	24800001	24900000	0.165563		chr1	24800000	24900000	0.917413		chr1	24900001	25000000	0.00153532
chr1	28400000	28500000	5		chr1	24900000	25000000	412		chr1	24900001	25000000	0.16932		chr1	24900000	25000000	1.10434		chr1	25000001	25100000	0.00101774
chr1	28500000	28600000	2		chr1	25000000	25100000	347		chr1	25000001	25100000	0.228705		chr1	25000000	25100000	0.533062		chr1	25100001	25200000	0.000754621
chr1	28600000	28700000	4		chr1	25100000	25200000	231		chr1	25100001	25200000	0.187928		chr1	25100000	25200000	1.03355		chr1	25200001	25300000	0.000511022
chr1	28700000	28800000	2		chr1	25200000	25300000	312		chr1	25200001	25300000	0.216577		chr1	25200000	25300000	0.574882		chr1	25300001	25400000	0.000680081
chr1	28800000	28900000	1		chr1	25300000	25400000	461		chr1	25300001	25400000	0.222688		chr1	25300000	25400000	0.980289		chr1	25400001	25500000	0.00116534
chr1	28900000	29000000	1		chr1	25400000	25500000	684		chr1	25400001	25500000	0.206936		chr1	25400000	25500000	0.974987		chr1	25500001	25600000	0.00172895
chr1	29000000	29100000	1		chr1	25500000	25600000	763		chr1	25500001	25600000	0.190951		chr1	25500000	25600000	0.836514		chr1	25600001	25700000	0.00199552
chr1	29100000	29200000	1		chr1	25600000	25700000	881		chr1	25600001	25700000	0.16067		chr1	25600000	25700000	0.853844		chr1	25700001	25800000	0.00234487
chr1	29200000	29300000	2		chr1	25700000	25800000	673		chr1	25700001	25800000	0.133424		chr1	25700000	25800000	0.858867		chr1	25800001	25900000	0.00171274
chr1	29500000	29600000	1		chr1	25800000	25900000	748		chr1	25800001	25900000	0.174453		chr1	25800000	25900000	0.874341		chr1	25900001	26000000	0.00196579
chr1	29600000	29700000	3		chr1	25900000	26000000	770		chr1	25900001	26000000	0.158897		chr1	25900000	26000000	0.673488		chr1	26000001	26100000	0.00191511
chr1	29700000	29800000	10		chr1	26000000	26100000	425		chr1	26000001	26100000	0.149701		chr1	26000000	26100000	0.752117		chr1	26100001	26200000	0.000991034
chr1	29800000	29900000	8		chr1	26100000	26200000	405		chr1	26100001	26200000	0.193004		chr1	26100000	26200000	0.755232		chr1	26200001	26300000	0.000942564
chr1	29900000	30000000	3		chr1	26200000	26300000	462		chr1	26200001	26300000	0.184366		chr1	26200000	26300000	0.865723		chr1	26300001	26400000	0.00105539
chr1	30000000	30100000	4		chr1	26300000	26400000	827		chr1	26300001	26400000	0.210379		chr1	26300000	26400000	0.762712		chr1	26400001	26500000	0.00211259
chr1	30100000	30200000	5		chr1	26400000	26500000	537		chr1	26400001	26500000	0.143376		chr1	26400000	26500000	0.711443		chr1	26500001	26600000	0.00138939
chr1	30200000	30300000	3		chr1	26500000	26600000	382		chr1	26500001	26600000	0.147461		chr1	26500000	26600000	0.836828		chr1	26600001	26700000	0.000912555
chr1	30300000	30400000	4		chr1	26600000	26700000	516		chr1	26600001	26700000	0.175694		chr1	26600000	26700000	0.911599		chr1	26700001	26800000	0.00125179
chr1	30400000	30451083	2		chr1	26700000	26800000	625		chr1	26700001	26800000	0.214253		chr1	26700000	26800000	0.667408		chr1	26800001	26900000	0.00143967
chr10	300000	400000	1		chr1	26800000	26900000	650		chr1	26800001	26900000	0.187127		chr1	26800000	26900000	0.908268		chr1	26900001	27000000	0.00160838
chr10	700000	800000	2		chr1	26900000	27000000	623		chr1	26900001	27000000	0.175062		chr1	26900000	27000000	0.702154		chr1	27000001	27100000	0.00153854
chr10	800000	900000	2		chr1	27000000	27100000	512		chr1	27000001	27100000	0.16996		chr1	27000000	27100000	0.694401		chr1	27100001	27200000	0.00125526
chr10	900000	1000000	2		chr1	27100000	27200000	746		chr1	27100001	27200000	0.135916		chr1	27100000	27200000	0.783045		chr1	27200001	27300000	0.00192493
chr10	1000000	1100000	7		chr1	27200000	27300000	699		chr1	27200001	27300000	0.146486		chr1	27200000	27300000	0.773874		chr1	27300001	27400000	0.00181016
chr10	1100000	1200000	4		chr1	27300000	27400000	623		chr1	27300001	27400000	0.132436		chr1	27300000	27400000	0.662447		chr1	27400001	27500000	0.00152396
chr10	1200000	1300000	1		chr1	27400000	27500000	646		chr1	27400001	27500000	0.162448		chr1	27400000	27500000	0.684207		chr1	27500001	27600000	0.0016239
chr10	1400000	1500000	3		chr1	27500000	27600000	777		chr1	27500001	27600000	0.133752		chr1	27500000	27600000	0.812989		chr1	27600001	27700000	0.00200936
chr10	1500000	1600000	1		chr1	27600000	27700000	970		chr1	27600001	27700000	0.129961		chr1	27600000	27700000	0.831198		chr1	27700001	27800000	0.00260834
chr10	1600000	1700000	6		chr1	27700000	27800000	1059		chr1	27700001	27800000	0.112725		chr1	27700000	27800000	0.791341		chr1	27800001	27900000	0.00285961
chr10	1700000	1800000	5		chr1	27800000	27900000	1027		chr1	27800001	27900000	0.11949		chr1	27800000	27900000	0.932305		chr1	27900001	28000000	0.00277975
chr10	1800000	1900000	3		chr1	27900000	28000000	741		chr1	27900001	28000000	0.115734		chr1	27900000	28000000	0.797303		chr1	28000001	28100000	0.00194754
chr10	1900000	2000000	1		chr1	28000000	28100000	988		chr1	28000001	28100000	0.101072		chr1	28000000	28100000	0.879679		chr1	28100001	28200000	0.00264747
chr10	2000000	2100000	4		chr1	28100000	28200000	924		chr1	28100001	28200000	0.0985546		chr1	28100000	28200000	0.969445		chr1	28200001	28300000	0.00243733
chr10	2100000	2200000	3		chr1	28200000	28300000	873		chr1	28200001	28300000	0.0951116		chr1	28200000	28300000	0.85343		chr1	28300001	28400000	0.00231086
chr10	2200000	2300000	4		chr1	28300000	28400000	922		chr1	28300001	28400000	0.108363		chr1	28300000	28400000	0.880817		chr1	28400001	28500000	0.0024208
chr10	2300000	2400000	2		chr1	28400000	28500000	885		chr1	28400001	28500000	0.0902749		chr1	28400000	28500000	0.896314		chr1	28500001	28600000	0.0023729
chr10	2400000	2500000	7		chr1	28500000	28600000	901		chr1	28500001	28600000	0.0884958		chr1	28500000	28600000	0.657479		chr1	28600001	28700000	0.00233575
chr10	2500000	2600000	4		chr1	28600000	28700000	728		chr1	28600001	28700000	0.101801		chr1	28600000	28700000	0.675767		chr1	28700001	28800000	0.00189081
chr10	2600000	2700000	2		chr1	28700000	28800000	806		chr1	28700001	28800000	0.0959465		chr1	28700000	28800000	0.659574		chr1	28800001	28900000	0.00208399
chr10	2700000	2800000	7		chr1	28800000	28900000	626		chr1	28800001	28900000	0.102785		chr1	28800000	28900000	0.609148		chr1	28900001	29000000	0.00156037
chr10	2800000	2900000	9		chr1	28900000	29000000	893		chr1	28900001	29000000	0.0869513		chr1	28900000	29000000	1.0444		chr1	29000001	29100000	0.00246805
chr10	2900000	3000000	3		chr1	29000000	29100000	635		chr1	29000001	29100000	0.103123		chr1	29000000	29100000	1.02392		chr1	29100001	29200000	0.00171159
chr10	3000000	3100000	6		chr1	29100000	29200000	790		chr1	29100001	29200000	0.102968		chr1	29100000	29200000	0.859699		chr1	29200001	29300000	0.00206982
chr10	3100000	3200000	6		chr1	29200000	29300000	753		chr1	29200001	29300000	0.119449		chr1	29200000	29300000	0.736918		chr1	29300001	29400000	0.00191053
chr10	3200000	3300000	2		chr1	29300000	29400000	763		chr1	29300001	29400000	0.15896		chr1	29300000	29400000	0.744409		chr1	29400001	29500000	0.00188082
chr10	3300000	3400000	4		chr1	29400000	29500000	727		chr1	29400001	29500000	0.163413		chr1	29400000	29500000	0.644751		chr1	29500001	29600000	0.00182128
chr10	3400000	3500000	1		chr1	29500000	29600000	670		chr1	29500001	29600000	0.169454		chr1	29500000	29600000	0.702476		chr1	29600001	29700000	0.00156719
chr10	3700000	3800000	2		chr1	29600000	29700000	698		chr1	29600001	29700000	0.164045		chr1	29600000	29700000	0.77378		chr1	29700001	29800000	0.0017784
chr10	3800000	3900000	2		chr1	29700000	29800000	534		chr1	29700001	29800000	0.177443		chr1	29700000	29800000	0.834718		chr1	29800001	29900000	0.00126583
chr10	4000000	4100000	5		chr1	29800000	29900000	476		chr1	29800001	29900000	0.182997		chr1	29800000	29900000	0.922376		chr1	29900001	30000000	0.0011353
chr10	4100000	4200000	5		chr1	29900000	30000000	355		chr1	29900001	30000000	0.191583		chr1	29900000	30000000	0.616258		chr1	30000001	30100000	0.000791903
chr10	4200000	4300000	1		chr1	30000000	30100000	320		chr1	30000001	30100000	0.217013		chr1	30000000	30100000	0.621938		chr1	30100001	30200000	0.000655226
chr10	4300000	4400000	1		chr1	30100000	30200000	418		chr1	30100001	30200000	0.21008		chr1	30100000	30200000	0.768483		chr1	30200001	30300000	0.000834406
chr10	4600000	4700000	1		chr1	30200000	30300000	324		chr1	30200001	30300000	0.221673		chr1	30200000	30300000	0.894983		chr1	30300001	30400000	0.000662505
chr10	4700000	4800000	3		chr1	30300000	30400000	217		chr1	30300001	30400000	0.275963		chr1	30300000	30400000	1.30727		chr1	30400001	30500000	0.000522408
chr10	4800000	4900000	11		chr2	0	100000	120		chr1	30400001	30500000	0.270795		chr2	0	100000	0.53001		chr2	1	100000	0.000188941
chr10	4900000	5000000	15		chr2	100000	200000	111		chr2	1	100000	0.136624		chr2	100000	200000	1.25662		chr2	100001	200000	0.000241672
chr10	5000000	5100000	5		chr2	200000	300000	202		chr2	100001	200000	0.165369		chr2	200000	300000	0.530442		chr2	200001	300000	0.000268299
chr10	5100000	5200000	5		chr2	300000	400000	397		chr2	200001	300000	0.227134		chr2	300000	400000	1.00986		chr2	300001	400000	0.000436587
chr10	5200000	5300000	6		chr2	400000	500000	464		chr2	300001	400000	0.246949		chr2	400000	500000	1.27427		chr2	400001	500000	0.000900897
chr10	5300000	5400000	5		chr2	500000	600000	555		chr2	400001	500000	0.252804		chr2	500000	600000	1.02028		chr2	500001	600000	0.00108193
chr10	5400000	5500000	2		chr2	600000	700000	615		chr2	500001	600000	0.217546		chr2	600000	700000	1.09271		chr2	600001	700000	0.00131619
chr10	5500000	5600000	3		chr2	700000	800000	520		chr2	600001	700000	0.22384		chr2	700000	800000	0.710756		chr2	700001	800000	0.00151918
chr10	5600000	5700000	2		chr2	800000	900000	649		chr2	700001	800000	0.207615		chr2	800000	900000	0.72723		chr2	800001	900000	0.00115505
chr10	5700000	5800000	3		chr2	900000	1000000	804		chr2	800001	900000	0.173795		chr2	900000	1000000	0.971813		chr2	900001	1000000	0.00149904
chr10	5800000	5900000	2		chr2	1000000	1100000	774		chr2	900001	1000000	0.194638		chr2	1000000	1100000	0.869061		chr2	1000001	1100000	0.0020242
chr10	5900000	6000000	3		chr2	1100000	1200000	615		chr2	1000001	1100000	0.207949		chr2	1100000	1200000	1.02082		chr2	1100001	1200000	0.00195397
chr10	6000000	6100000	3		chr2	1200000	1300000	898		chr2	1100001	1200000	0.170318		chr2	1200000	1300000	0.619158		chr2	1200001	1300000	0.00156665
chr10	6100000	6200000	2		chr2	1300000	1400000	851		chr2	1200001	1300000	0.163681		chr2	1300000	1400000	0.615715		chr2	1300001	1400000	0.00230631
chr10	6200000	6300000	1		chr2	1400000	1500000	933		chr2	1300001	1400000	0.123475		chr2	1400000	1500000	0.705577		chr2	1400001	1500000	0.00215186
chr10	6300000	6400000	1		chr2	1500000	1600000	795		chr2	1400001	1500000	0.123103		chr2	1500000	1600000	0.709373		chr2	1500001	1600000	0.0023489
chr10	6400000	6500000	2		chr2	1600000	1700000	833		chr2	1500001	1600000	0.140559		chr2	1600000	1700000	0.792674		chr2	1600001	1700000	0.00199534
chr10	6500000	6600000	6		chr2	1700000	1800000	941		chr2	1600001	1700000	0.117051		chr2	1700000	1800000	0.741133		chr2	1700001	1800000	0.00215149
chr10	6600000	6700000	10		chr2	1800000	1900000	511		chr2	1700001	1800000	0.110971		chr2	1800000	1900000	0.574518		chr2	1800001	1900000	0.00242521
chr10	6700000	6800000	9		chr2	1900000	2000000	704		chr2	1800001	1900000	0.115779		chr2	1900000	2000000	0.607673		chr2	1900001	2000000	0.00123287
chr10	6800000	6900000	9		chr2	2000000	2100000	571		chr2	1900001	2000000	0.11854		chr2	2000000	2100000	0.644314		chr2	2000001	2100000	0.00183712
chr10	6900000	7000000	6		chr2	2100000	2200000	822		chr2	2000001	2100000	0.105019		chr2	2100000	2200000	0.893511		chr2	2100001	2200000	0.00144456
chr10	7000000	7100000	8		chr2	2200000	2300000	676		chr2	2100001	2200000	0.132009		chr2	2200000	2300000	0.643855		chr2	2200001	2300000	0.00224079
chr10	7100000	7200000	8		chr2	2300000	2400000	625		chr2	2200001	2300000	0.128298		chr2	2300000	2400000	0.841374		chr2	2300001	2400000	0.00171393
chr10	7200000	7300000	1		chr2	2400000	2500000	621		chr2	2300001	2400000	0.108605		chr2	2400000	2500000	0.775874		chr2	2400001	2500000	0.00159483
chr10	7300000	7400000	2		chr2	2500000	2600000	437		chr2	2400001	2500000	0.122046		chr2	2500000	2600000	0.574587		chr2	2500001	2600000	0.00163802
chr10	7400000	7500000	1		chr2	2600000	2700000	666		chr2	2500001	2600000	0.141523		chr2	2600000	2700000	0.829905		chr2	2600001	2700000	0.00106771
chr10	7600000	7700000	1		chr2	2700000	2800000	805		chr2	2600001	2700000	0.165243		chr2	2700000	2800000	0.656307		chr2	2700001	2800000	0.00175864
chr10	7700000	7800000	11		chr2	2800000	2900000	569		chr2	2700001	2800000	0.144524		chr2	2800000	2900000	0.806535		chr2	2800001	2900000	0.00201145
chr10	7800000	7900000	4		chr2	2900000	3000000	882		chr2	2800001	2900000	0.147263		chr2	2900000	3000000	0.784764		chr2	2900001	3000000	0.00136952
chr10	7900000	8000000	6		chr2	3000000	3100000	916		chr2	2900001	3000000	0.161367		chr2	3000000	3100000	0.894267		chr2	3000001	3100000	0.00232015
chr10	8000000	8100000	6		chr2	3100000	3200000	1008		chr2	3000001	3100000	0.136433		chr2	3100000	3200000	0.720536		chr2	3100001	3200000	0.00252516
chr10	8100000	8200000	6		chr2	3200000	3300000	742		chr2	3100001	3200000	0.129975		chr2	3200000	3300000	0.855202		chr2	3200001	3300000	0.00266846
chr10	8200000	8300000	5		chr2	3300000	3400000	516		chr2	3200001	3300000	0.111141		chr2	3300000	3400000	0.718369		chr2	3300001	3400000	0.00199509
chr10	8300000	8400000	7		chr2	3400000	3500000	287		chr2	3300001	3400000	0.12407		chr2	3400000	3500000	0.582351		chr2	3400001	3500000	0.00129734
chr10	8400000	8500000	2		chr2	3500000	3600000	364		chr2	3400001	3500000	0.160675		chr2	3500000	3600000	0.710734		chr2	3500001	3600000	0.000705081
chr10	8500000	8600000	4		chr2	3600000	3700000	925		chr2	3500001	3600000	0.129195		chr2	3600000	3700000	0.82987		chr2	3600001	3700000	0.000927152
chr10	8600000	8700000	4		chr2	3700000	3800000	545		chr2	3600001	3700000	0.162047		chr2	3700000	3800000	0.801871		chr2	3700001	3800000	0.00249999
chr10	8700000	8800000	5		chr2	3800000	3900000	532		chr2	3700001	3800000	0.143748		chr2	3800000	3900000	0.837385		chr2	3800001	3900000	0.00141567
chr10	8800000	8900000	6		chr2	3900000	4000000	621		chr2	3800001	3900000	0.134534		chr2	3900000	4000000	0.755728		chr2	3900001	4000000	0.00133808
chr10	8900000	9000000	1		chr2	4000000	4100000	654		chr2	3900001	4000000	0.172686		chr2	4000000	4100000	0.619555		chr2	4000001	4100000	0.00156333
chr10	9000000	9100000	3		chr2	4100000	4200000	678		chr2	4000001	4100000	0.191189		chr2	4100000	4200000	0.996202		chr2	4100001	4200000	0.0016085
chr10	9100000	9200000	1		chr2	4200000	4300000	630		chr2	4100001	4200000	0.131061		chr2	4200000	4300000	0.84682		chr2	4200001	4300000	0.00176039
chr10	9200000	9300000	1		chr2	4300000	4400000	638		chr2	4200001	4300000	0.162765		chr2	4300000	4400000	0.7446		chr2	4300001	4400000	0.00159096
chr10	9300000	9400000	1		chr2	4400000	4500000	894		chr2	4300001	4400000	0.168146		chr2	4400000	4500000	0.938491		chr2	4400001	4500000	0.00162586
chr10	9400000	9500000	1		chr2	4500000	4600000	934		chr2	4400001	4500000	0.172411		chr2	4500000	4600000	0.792548		chr2	4500001	4600000	0.00234999
chr10	9500000	9600000	1		chr2	4600000	4700000	796		chr2	4500001	4600000	0.141178		chr2	4600000	4700000	0.890626		chr2	4600001	4700000	0.00243656
chr10	9600000	9700000	5		chr2	4700000	4800000	602		chr2	4600001	4700000	0.143262		chr2	4700000	4800000	0.941822		chr2	4700001	4800000	0.0020538
chr10	9700000	9800000	4		chr2	4800000	4900000	514		chr2	4700001	4800000	0.192171		chr2	4800000	4900000	1.05213		chr2	4800001	4900000	0.0015283
chr10	9800000	9900000	1		chr2	4900000	5000000	449		chr2	4800001	4900000	0.196679		chr2	4900000	5000000	0.990183		chr2	4900001	5000000	0.00117338
chr10	9900000	10000000	1		chr2	5000000	5100000	445		chr2	4900001	5000000	0.256119		chr2	5000000	5100000	0.972834		chr2	5000001	5100000	0.000997197
chr10	10000000	10100000	1		chr2	5100000	5200000	499		chr2	5000001	5100000	0.240604		chr2	5100000	5200000	1.41144		chr2	5100001	5200000	0.00100252
chr10	10100000	10200000	3		chr2	5200000	5300000	447		chr2	5100001	5200000	0.25592		chr2	5200000	5300000	0.809015		chr2	5200001	5300000	0.00114346
chr10	10300000	10400000	1		chr2	5300000	5400000	417		chr2	5200001	5300000	0.261702		chr2	5300000	5400000	0.852123		chr2	5300001	5400000	0.000941113
chr10	10400000	10500000	1		chr2	5400000	5500000	378		chr2	5300001	5400000	0.230376		chr2	5400000	5500000	0.706091		chr2	5400001	5500000	0.00085661
chr10	10500000	10600000	3		chr2	5500000	5600000	435		chr2	5400001	5500000	0.246038		chr2	5500000	5600000	1.10538		chr2	5500001	5600000	0.000783908
chr10	10600000	10700000	8		chr2	5600000	5700000	540		chr2	5500001	5600000	0.25239		chr2	5600000	5700000	1.17107		chr2	5600001	5700000	0.00095947
chr10	10700000	10800000	6		chr2	5700000	5800000	744		chr2	5600001	5700000	0.240237		chr2	5700000	5800000	1.11277		chr2	5700001	5800000	0.00128862
chr10	10800000	10900000	7		chr2	5800000	5900000	502		chr2	5700001	5800000	0.240522		chr2	5800000	5900000	1.17824		chr2	5800001	5900000	0.00173967
chr10	10900000	11000000	8		chr2	5900000	6000000	516		chr2	5800001	5900000	0.232587		chr2	5900000	6000000	1.09855		chr2	5900001	6000000	0.00120173
chr10	11000000	11100000	5		chr2	6000000	6100000	726		chr2	5900001	6000000	0.229213		chr2	6000000	6100000	1.00216		chr2	6000001	6100000	0.00118505
chr10	11100000	11200000	6		chr2	6100000	6200000	500		chr2	6000001	6100000	0.231299		chr2	6100000	6200000	0.762705		chr2	6100001	6200000	0.00181819
chr10	11200000	11300000	12		chr2	6200000	6300000	544		chr2	6100001	6200000	0.207084		chr2	6200000	6300000	1.00538		chr2	6200001	6300000	0.00115887
chr10	11300000	11400000	9		chr2	6300000	6400000	622		chr2	6200001	6300000	0.196626		chr2	6300000	6400000	1.06815		chr2	6300001	6400000	0.00128978
chr10	11400000	11500000	6		chr2	6400000	6500000	691		chr2	6300001	6400000	0.22776		chr2	6400000	6500000	0.645934		chr2	6400001	6500000	0.00155516
chr10	11500000	11600000	4		chr2	6500000	6600000	546		chr2	6400001	6500000	0.202484		chr2	6500000	6600000	1.18705		chr2	6500001	6600000	0.00173434
chr10	11600000	11700000	10		chr2	6600000	6700000	466		chr2	6500001	6600000	0.184053		chr2	6600000	6700000	0.917318		chr2	6600001	6700000	0.0013732
chr10	11700000	11800000	9		chr2	6700000	6800000	586		chr2	6600001	6700000	0.212637		chr2	6700000	6800000	1.12703		chr2	6700001	6800000	0.00107149
chr10	11800000	11900000	1		chr2	6800000	6900000	547		chr2	6700001	6800000	0.234671		chr2	6800000	6900000	0.654775		chr2	6800001	6900000	0.00138037
chr10	11900000	12000000	9		chr2	6900000	7000000	316		chr2	6800001	6900000	0.247827		chr2	6900000	7000000	1.03096		chr2	6900001	7000000	0.00127251
chr10	12000000	12100000	9		chr2	7000000	7100000	559		chr2	6900001	7000000	0.209497		chr2	7000000	7100000	0.798562		chr2	7000001	7100000	0.000726736
chr10	12100000	12200000	4		chr2	7100000	7200000	626		chr2	7000001	7100000	0.213523		chr2	7100000	7200000	0.861928		chr2	7100001	7200000	0.00136564
chr10	12200000	12300000	8		chr2	7200000	7300000	615		chr2	7100001	7200000	0.20154		chr2	7200000	7300000	0.81005		chr2	7200001	7300000	0.00154739
chr10	12300000	12400000	7		chr2	7300000	7400000	557		chr2	7200001	7300000	0.201482		chr2	7300000	7400000	1.34707		chr2	7300001	7400000	0.001507
chr10	12400000	12500000	8		chr2	7400000	7500000	688		chr2	7300001	7400000	0.206564		chr2	7400000	7500000	0.847077		chr2	7400001	7500000	0.00148093
chr10	12500000	12600000	6		chr2	7500000	7600000	663		chr2	7400001	7500000	0.209302		chr2	7500000	7600000	1.02047		chr2	7500001	7600000	0.00169655
chr10	12600000	12700000	13		chr2	7600000	7700000	566		chr2	7500001	7600000	0.191608		chr2	7600000	7700000	0.809168		chr2	7600001	7700000	0.00170739
chr10	12700000	12800000	4		chr2	7700000	7800000	800		chr2	7600001	7700000	0.185294		chr2	7700000	7800000	1.09498		chr2	7700001	7800000	0.00134854
chr10	12800000	12900000	4		chr2	7800000	7900000	716		chr2	7700001	7800000	0.255717		chr2	7800000	7900000	1.23654		chr2	7800001	7900000	0.00209433
chr10	12900000	13000000	3		chr2	7900000	8000000	746		chr2	7800001	7900000	0.176454		chr2	7900000	8000000	1.10237		chr2	7900001	8000000	0.00193102
chr10	13000000	13100000	9		chr2	8000000	8100000	896		chr2	7900001	8000000	0.184788		chr2	8000000	8100000	1.01284		chr2	8000001	8100000	0.00199207
chr10	13100000	13200000	3		chr2	8100000	8200000	568		chr2	8000001	8100000	0.206559		chr2	8100000	8200000	1.10255		chr2	8100001	8200000	0.00229187
chr10	13200000	13300000	1		chr2	8200000	8300000	634		chr2	8100001	8200000	0.20715		chr2	8200000	8300000	1.24174		chr2	8200001	8300000	0.00138475
chr10	13300000	13400000	2		chr2	8300000	8400000	723		chr2	8200001	8300000	0.236291		chr2	8300000	8400000	1.02175		chr2	8300001	8400000	0.00151018
chr10	13400000	13500000	4		chr2	8400000	8500000	726		chr2	8300001	8400000	0.241116		chr2	8400000	8500000	1.19615		chr2	8400001	8500000	0.0017446
chr10	13500000	13600000	8		chr2	8500000	8600000	770		chr2	8400001	8500000	0.211571		chr2	8500000	8600000	1.2422		chr2	8500001	8600000	0.00177069
chr10	13600000	13700000	9		chr2	8600000	8700000	638		chr2	8500001	8600000	0.226616		chr2	8600000	8700000	0.752823		chr2	8600001	8700000	0.00202266
chr10	13700000	13800000	7		chr2	8700000	8800000	577		chr2	8600001	8700000	0.206949		chr2	8700000	8800000	0.96315		chr2	8700001	8800000	0.00154955
chr10	13800000	13900000	1		chr2	8800000	8900000	583		chr2	8700001	8800000	0.199652		chr2	8800000	8900000	1.12481		chr2	8800001	8900000	0.00136875
chr10	14000000	14100000	1		chr2	8900000	9000000	705		chr2	8800001	8900000	0.223148		chr2	8900000	9000000	1.31163		chr2	8900001	9000000	0.00136964
chr10	14200000	14300000	4		chr2	9000000	9100000	425		chr2	8900001	9000000	0.258605		chr2	9000000	9100000	1.1054		chr2	9000001	9100000	0.00166602
chr10	14300000	14400000	5		chr2	9100000	9200000	486		chr2	9000001	9100000	0.254386		chr2	9100000	9200000	0.979548		chr2	9100001	9200000	0.000998425
chr10	14400000	14500000	4		chr2	9200000	9300000	451		chr2	9100001	9200000	0.247896		chr2	9200000	9300000	1.31539		chr2	9200001	9300000	0.00102264
chr10	14500000	14600000	2		chr2	9300000	9400000	518		chr2	9200001	9300000	0.250745		chr2	9300000	9400000	0.968658		chr2	9300001	9400000	0.00101585
chr10	14600000	14700000	2		chr2	9400000	9500000	531		chr2	9300001	9400000	0.265468		chr2	9400000	9500000	0.928714		chr2	9400001	9500000	0.00108178
chr10	14700000	14800000	2		chr2	9500000	9600000	645		chr2	9400001	9500000	0.243045		chr2	9500000	9600000	1.01168		chr2	9500001	9600000	0.00118848
chr10	14800000	14900000	5		chr2	9600000	9700000	540		chr2	9500001	9600000	0.268896		chr2	9600000	9700000	1.14787		chr2	9600001	9700000	0.00155714
chr10	14900000	15000000	5		chr2	9700000	9800000	547		chr2	9600001	9700000	0.246893		chr2	9700000	9800000	1.16858		chr2	9700001	9800000	0.00131074
chr10	15000000	15100000	3		chr2	9800000	9900000	701		chr2	9700001	9800000	0.236107		chr2	9800000	9900000	0.94401		chr2	9800001	9900000	0.00134036
chr10	15100000	15200000	4		chr2	9900000	10000000	641		chr2	9800001	9900000	0.217172		chr2	9900000	10000000	1.03605		chr2	9900001	10000000	0.00162125
chr10	15200000	15300000	8		chr2	10000000	10100000	576		chr2	9900001	10000000	0.26035		chr2	10000000	10100000	0.8764		chr2	10000001	10100000	0.00151431
chr10	15300000	15400000	2		chr2	10100000	10200000	608		chr2	10000001	10100000	0.246398		chr2	10100000	10200000	1.30466		chr2	10100001	10200000	0.00130571
chr10	15400000	15500000	1		chr2	10200000	10300000	715		chr2	10100001	10200000	0.236556		chr2	10200000	10300000	0.94202		chr2	10200001	10300000	0.00147047
chr10	15600000	15700000	1		chr2	10300000	10400000	730		chr2	10200001	10300000	0.255715		chr2	10300000	10400000	1.30155		chr2	10300001	10400000	0.00177606
chr10	15900000	16000000	6		chr2	10400000	10500000	677		chr2	10300001	10400000	0.220952		chr2	10400000	10500000	1.08534		chr2	10400001	10500000	0.00188173
chr10	16000000	16100000	3		chr2	10500000	10600000	472		chr2	10400001	10500000	0.24223		chr2	10500000	10600000	0.958224		chr2	10500001	10600000	0.00168156
chr10	16100000	16200000	7		chr2	10600000	10700000	407		chr2	10500001	10600000	0.230568		chr2	10600000	10700000	0.931062		chr2	10600001	10700000	0.00110079
chr10	16200000	16300000	4		chr2	10700000	10800000	270		chr2	10600001	10700000	0.24349		chr2	10700000	10800000	0.740502		chr2	10700001	10800000	0.000905111
chr10	16300000	16400000	4		chr2	10800000	10900000	173		chr2	10700001	10800000	0.236916		chr2	10800000	10900000	0.453645		chr2	10800001	10900000	0.00062021
chr10	16400000	16500000	4		chr2	10900000	11000000	190		chr2	10800001	10900000	0.25046		chr2	10900000	11000000	1.27831		chr2	10900001	11000000	0.000417982
chr10	16500000	16600000	4		chr2	11000000	11100000	575		chr2	10900001	11000000	0.219943		chr2	11000000	11100000	0.726996		chr2	11000001	11100000	0.000529954
chr10	16600000	16700000	1		chr2	11100000	11200000	542		chr2	11000001	11100000	0.133798		chr2	11100000	11200000	1.02975		chr2	11100001	11200000	0.00139806
chr10	16700000	16800000	1		chr2	11200000	11300000	645		chr2	11100001	11200000	0.18737		chr2	11200000	11300000	0.932353		chr2	11200001	11300000	0.00133666
chr10	17000000	17100000	4		chr2	11300000	11400000	766		chr2	11200001	11300000	0.239548		chr2	11300000	11400000	0.744573		chr2	11300001	11400000	0.00151186
chr10	17100000	17200000	7		chr2	11400000	11500000	395		chr2	11300001	11400000	0.230989		chr2	11400000	11500000	1.07981		chr2	11400001	11500000	0.00179877
chr10	17200000	17300000	1		chr2	11500000	11600000	346		chr2	11400001	11500000	0.228854		chr2	11500000	11600000	0.737082		chr2	11500001	11600000	0.000855775
chr10	17300000	17400000	5		chr2	11600000	11700000	904		chr2	11500001	11600000	0.247468		chr2	11600000	11700000	1.38364		chr2	11600001	11700000	0.000727558
chr10	17400000	17500000	7		chr2	11700000	11800000	368		chr2	11600001	11700000	0.235454		chr2	11700000	11800000	0.872736		chr2	11700001	11800000	0.00243717
chr10	17500000	17600000	10		chr2	11800000	11900000	293		chr2	11700001	11800000	0.206791		chr2	11800000	11900000	0.40891		chr2	11800001	11900000	0.00077959
chr10	17600000	17700000	6		chr2	11900000	12000000	446		chr2	11800001	11900000	0.243118		chr2	11900000	12000000	0.634963		chr2	11900001	12000000	0.00058204
chr10	17700000	17800000	6		chr2	12000000	12100000	356		chr2	11900001	12000000	0.245816		chr2	12000000	12100000	1.22164		chr2	12000001	12100000	0.000928465
chr10	17800000	17900000	13		chr2	12100000	12200000	503		chr2	12000001	12100000	0.248696		chr2	12100000	12200000	0.865251		chr2	12100001	12200000	0.000799045
chr10	17900000	18000000	8		chr2	12200000	12300000	424		chr2	12100001	12200000	0.23379		chr2	12200000	12300000	0.627053		chr2	12200001	12300000	0.00112617
chr10	18000000	18100000	1		chr2	12300000	12400000	432		chr2	12200001	12300000	0.242363		chr2	12300000	12400000	1.43806		chr2	12300001	12400000	0.000900249
chr10	18100000	18200000	4		chr2	12400000	12500000	573		chr2	12300001	12400000	0.229893		chr2	12400000	12500000	1.03941		chr2	12400001	12500000	0.00105681
chr10	18200000	18300000	6		chr2	12500000	12600000	418		chr2	12400001	12500000	0.227441		chr2	12500000	12600000	1.09938		chr2	12500001	12600000	0.00132293
chr10	18300000	18400000	11		chr2	12600000	12700000	488		chr2	12500001	12600000	0.254785		chr2	12600000	12700000	0.950802		chr2	12600001	12700000	0.00097341
chr10	18400000	18500000	4		chr2	12700000	12800000	418		chr2	12600001	12700000	0.220588		chr2	12700000	12800000	1.0812		chr2	12700001	12800000	0.00104949
chr10	18500000	18600000	1		chr2	12800000	12900000	337		chr2	12700001	12800000	0.245887		chr2	12800000	12900000	1.25978		chr2	12800001	12900000	0.000952985
chr10	18600000	18700000	4		chr2	12900000	13000000	179		chr2	12800001	12900000	0.221659		chr2	12900000	13000000	0.677105		chr2	12900001	13000000	0.000789366
chr10	18700000	18800000	6		chr2	13000000	13100000	365		chr2	12900001	13000000	0.220632		chr2	13000000	13100000	0.85292		chr2	13000001	13100000	0.000358802
chr10	18900000	19000000	1		chr2	13100000	13200000	563		chr2	13000001	13100000	0.207079		chr2	13100000	13200000	0.875674		chr2	13100001	13200000	0.000754995
chr10	19100000	19200000	4		chr2	13200000	13300000	459		chr2	13100001	13200000	0.218254		chr2	13200000	13300000	1.1893		chr2	13200001	13300000	0.00124095
chr10	19200000	19300000	1		chr2	13300000	13400000	464		chr2	13200001	13300000	0.281057		chr2	13300000	13400000	0.822443		chr2	13300001	13400000	0.00106184
chr10	19300000	19400000	7		chr2	13400000	13500000	308		chr2	13300001	13400000	0.254116		chr2	13400000	13500000	0.700162		chr2	13400001	13500000	0.00100058
chr10	19400000	19500000	7		chr2	13500000	13600000	330		chr2	13400001	13500000	0.232009		chr2	13500000	13600000	0.909159		chr2	13500001	13600000	0.000622065
chr10	19500000	19600000	7		chr2	13600000	13700000	583		chr2	13500001	13600000	0.204734		chr2	13600000	13700000	0.874578		chr2	13600001	13700000	0.000693582
chr10	19600000	19700000	5		chr2	13700000	13800000	547		chr2	13600001	13700000	0.255461		chr2	13700000	13800000	0.994131		chr2	13700001	13800000	0.00125016
chr10	19700000	19800000	3		chr2	13800000	13900000	508		chr2	13700001	13800000	0.245699		chr2	13800000	13900000	1.08811		chr2	13800001	13900000	0.0011524
chr10	19800000	19900000	3		chr2	13900000	14000000	514		chr2	13800001	13900000	0.238484		chr2	13900000	14000000	0.932827		chr2	13900001	14000000	0.00111155
chr10	19900000	20000000	3		chr2	14000000	14100000	442		chr2	13900001	14000000	0.255587		chr2	14000000	14100000	1.07753		chr2	14000001	14100000	0.00110699
chr10	20100000	20200000	1		chr2	14100000	14200000	356		chr2	14000001	14100000	0.247226		chr2	14100000	14200000	1.0773		chr2	14100001	14200000	0.00102282
chr10	20200000	20300000	2		chr2	14200000	14300000	368		chr2	14100001	14200000	0.274216		chr2	14200000	14300000	1.20683		chr2	14200001	14300000	0.000804381
chr10	20300000	20400000	2		chr2	14300000	14400000	349		chr2	14200001	14300000	0.215702		chr2	14300000	14400000	0.517127		chr2	14300001	14400000	0.000873549
chr10	20400000	20500000	8		chr2	14400000	14500000	427		chr2	14300001	14400000	0.22546		chr2	14400000	14500000	1.08224		chr2	14400001	14500000	0.000732138
chr10	20500000	20600000	3		chr2	14500000	14600000	421		chr2	14400001	14500000	0.211231		chr2	14500000	14600000	0.806974		chr2	14500001	14600000	0.000966254
chr10	20600000	20700000	6		chr2	14600000	14700000	390		chr2	14500001	14600000	0.258944		chr2	14600000	14700000	1.0145		chr2	14600001	14700000	0.000920876
chr10	20700000	20800000	1		chr2	14700000	14800000	595		chr2	14600001	14700000	0.214211		chr2	14700000	14800000	1.32901		chr2	14700001	14800000	0.000835207
chr10	20800000	20900000	2		chr2	14800000	14900000	514		chr2	14700001	14800000	0.238866		chr2	14800000	14900000	1.64737		chr2	14800001	14900000	0.00142014
chr10	20900000	21000000	4		chr2	14900000	15000000	288		chr2	14800001	14900000	0.246334		chr2	14900000	15000000	0.927775		chr2	14900001	15000000	0.0012838
chr10	21000000	21100000	3		chr2	15000000	15100000	316		chr2	14900001	15000000	0.2884		chr2	15000000	15100000	1.28881		chr2	15000001	15100000	0.000571522
chr10	21100000	21120152	1		chr2	15100000	15200000	351		chr2	15000001	15100000	0.28117		chr2	15100000	15200000	1.16288		chr2	15100001	15200000	0.000758177
chr11	0	100000	3		chr2	15200000	15300000	473		chr2	15100001	15200000	0.208165		chr2	15200000	15300000	1.15904		chr2	15200001	15300000	0.000809122
chr11	100000	200000	11		chr2	15300000	15400000	349		chr2	15200001	15300000	0.24673		chr2	15300000	15400000	1.13783		chr2	15300001	15400000	0.00108398
chr11	200000	300000	9		chr2	15400000	15500000	428		chr2	15300001	15400000	0.264852		chr2	15400000	15500000	0.936618		chr2	15400001	15500000	0.000755408
chr11	300000	400000	15		chr2	15500000	15600000	208		chr2	15400001	15500000	0.242053		chr2	15500000	15600000	0.840628		chr2	15500001	15600000	0.000875368
chr11	400000	500000	4		chr2	15600000	15700000	230		chr2	15500001	15600000	0.246886		chr2	15600000	15700000	1.34924		chr2	15600001	15700000	0.000426175
chr11	500000	600000	1		chr2	15700000	15800000	288		chr2	15600001	15700000	0.239402		chr2	15700000	15800000	1.17078		chr2	15700001	15800000	0.000502773
chr11	700000	800000	2		chr2	15800000	15900000	490		chr2	15700001	15800000	0.282378		chr2	15800000	15900000	1.33049		chr2	15800001	15900000	0.00061389
chr11	800000	900000	3		chr2	15900000	16000000	367		chr2	15800001	15900000	0.273822		chr2	15900000	16000000	1.16098		chr2	15900001	16000000	0.00112893
chr11	900000	1000000	5		chr2	16000000	16100000	395		chr2	15900001	16000000	0.282526		chr2	16000000	16100000	0.737803		chr2	16000001	16100000	0.000784536
chr11	1000000	1100000	9		chr2	16100000	16200000	560		chr2	16000001	16100000	0.265494		chr2	16100000	16200000	1.18007		chr2	16100001	16200000	0.000794039
chr11	1100000	1200000	8		chr2	16200000	16300000	470		chr2	16100001	16200000	0.264232		chr2	16200000	16300000	0.828529		chr2	16200001	16300000	0.00124221
chr11	1200000	1300000	2		chr2	16300000	16400000	397		chr2	16200001	16300000	0.266818		chr2	16300000	16400000	0.678373		chr2	16300001	16400000	0.00101227
chr11	1300000	1400000	1		chr2	16400000	16500000	528		chr2	16300001	16400000	0.232565		chr2	16400000	16500000	1.22314		chr2	16400001	16500000	0.000808831
chr11	1400000	1500000	2		chr2	16500000	16600000	481		chr2	16400001	16500000	0.21232		chr2	16500000	16600000	0.938186		chr2	16500001	16600000	0.00117011
chr11	1500000	1600000	3		chr2	16600000	16700000	557		chr2	16500001	16600000	0.246368		chr2	16600000	16700000	1.16945		chr2	16600001	16700000	0.00112109
chr11	1600000	1700000	3		chr2	16700000	16800000	425		chr2	16600001	16700000	0.26642		chr2	16700000	16800000	1.44956		chr2	16700001	16800000	0.00126373
chr11	1700000	1800000	2		chr2	16800000	16900000	575		chr2	16700001	16800000	0.257471		chr2	16800000	16900000	1.05368		chr2	16800001	16900000	0.00105092
chr11	1800000	1900000	1		chr2	16900000	17000000	314		chr2	16800001	16900000	0.241802		chr2	16900000	17000000	0.712004		chr2	16900001	17000000	0.00135658
chr11	1900000	2000000	7		chr2	17000000	17100000	385		chr2	16900001	17000000	0.281286		chr2	17000000	17100000	0.619848		chr2	17000001	17100000	0.00063685
chr11	2000000	2100000	4		chr2	17100000	17200000	392		chr2	17000001	17100000	0.236029		chr2	17100000	17200000	0.730924		chr2	17100001	17200000	0.000773501
chr11	2100000	2200000	5		chr2	17200000	17300000	304		chr2	17100001	17200000	0.237745		chr2	17200000	17300000	0.842902		chr2	17200001	17300000	0.000802454
chr11	2200000	2300000	5		chr2	17300000	17400000	290		chr2	17200001	17300000	0.199241		chr2	17300000	17400000	0.620315		chr2	17300001	17400000	0.000664582
chr11	2300000	2400000	4		chr2	17400000	17500000	433		chr2	17300001	17400000	0.237542		chr2	17400000	17500000	0.858831		chr2	17400001	17500000	0.0006013
chr11	2400000	2500000	6		chr2	17500000	17600000	369		chr2	17400001	17500000	0.220161		chr2	17500000	17600000	0.80223		chr2	17500001	17600000	0.000967079
chr11	2500000	2600000	4		chr2	17600000	17700000	435		chr2	17500001	17600000	0.257707		chr2	17600000	17700000	0.745644		chr2	17600001	17700000	0.000779941
chr11	2600000	2700000	4		chr2	17700000	17800000	492		chr2	17600001	17700000	0.238023		chr2	17700000	17800000	0.939787		chr2	17700001	17800000	0.000888753
chr11	2700000	2800000	9		chr2	17800000	17900000	446		chr2	17700001	17800000	0.216902		chr2	17800000	17900000	0.958381		chr2	17800001	17900000	0.00105054
chr11	2800000	2900000	5		chr2	17900000	18000000	486		chr2	17800001	17900000	0.222329		chr2	17900000	18000000	1.6102		chr2	17900001	18000000	0.00102367
chr11	2900000	3000000	2		chr2	18000000	18100000	410		chr2	17900001	18000000	0.219491		chr2	18000000	18100000	1.09824		chr2	18000001	18100000	0.00130844
chr11	3000000	3100000	3		chr2	18100000	18200000	263		chr2	18000001	18100000	0.26496		chr2	18100000	18200000	0.844172		chr2	18100001	18200000	0.00093764
chr11	3100000	3200000	2		chr2	18200000	18300000	318		chr2	18100001	18200000	0.23383		chr2	18200000	18300000	1.13622		chr2	18200001	18300000	0.000550439
chr11	3200000	3300000	7		chr2	18300000	18400000	371		chr2	18200001	18300000	0.2297		chr2	18300000	18400000	1.22502		chr2	18300001	18400000	0.000705678
chr11	3300000	3400000	2		chr2	18400000	18500000	598		chr2	18300001	18400000	0.243216		chr2	18400000	18500000	0.971982		chr2	18400001	18500000	0.000835661
chr11	3400000	3500000	3		chr2	18500000	18600000	417		chr2	18400001	18500000	0.225403		chr2	18500000	18600000	0.765129		chr2	18500001	18600000	0.00132096
chr11	3500000	3600000	6		chr2	18600000	18700000	508		chr2	18500001	18600000	0.259322		chr2	18600000	18700000	0.860305		chr2	18600001	18700000	0.000906311
chr11	3600000	3700000	6		chr2	18700000	18800000	512		chr2	18600001	18700000	0.210109		chr2	18700000	18800000	1.18809		chr2	18700001	18800000	0.00109063
chr11	3700000	3800000	4		chr2	18800000	18900000	433		chr2	18700001	18800000	0.269256		chr2	18800000	18900000	1.44987		chr2	18800001	18900000	0.00112059
chr11	3800000	3900000	4		chr2	18900000	19000000	424		chr2	18800001	18900000	0.279278		chr2	18900000	19000000	1.25717		chr2	18900001	19000000	0.00103733
chr11	3900000	4000000	8		chr2	19000000	19100000	595		chr2	18900001	19000000	0.274414		chr2	19000000	19100000	1.43258		chr2	19000001	19100000	0.0009566
chr11	4000000	4100000	5		chr2	19100000	19200000	544		chr2	19000001	19100000	0.281298		chr2	19100000	19200000	1.03633		chr2	19100001	19200000	0.00140044
chr11	4100000	4200000	5		chr2	19200000	19300000	528		chr2	19100001	19200000	0.279469		chr2	19200000	19300000	0.885148		chr2	19200001	19300000	0.00121386
chr11	4200000	4300000	7		chr2	19300000	19400000	549		chr2	19200001	19300000	0.253188		chr2	19300000	19400000	0.905809		chr2	19300001	19400000	0.00114809
chr11	4300000	4400000	5		chr2	19400000	19500000	526		chr2	19300001	19400000	0.246622		chr2	19400000	19500000	1.03195		chr2	19400001	19500000	0.00119067
chr11	4400000	4500000	4		chr2	19500000	19600000	529		chr2	19400001	19500000	0.253533		chr2	19500000	19600000	0.942428		chr2	19500001	19600000	0.00113747
chr11	4500000	4600000	5		chr2	19600000	19700000	524		chr2	19500001	19600000	0.243502		chr2	19600000	19700000	1.13065		chr2	19600001	19700000	0.00118259
chr11	4900000	5000000	1		chr2	19700000	19800000	627		chr2	19600001	19700000	0.258569		chr2	19700000	19800000	1.66204		chr2	19700001	19800000	0.00120076
chr11	5000000	5100000	5		chr2	19800000	19900000	580		chr2	19700001	19800000	0.219602		chr2	19800000	19900000	1.54937		chr2	19800001	19900000	0.00158397
chr11	5100000	5200000	8		chr2	19900000	20000000	671		chr2	19800001	19900000	0.304128		chr2	19900000	20000000	1.18266		chr2	19900001	20000000	0.0014688
chr11	5200000	5300000	2		chr2	20000000	20100000	459		chr2	19900001	20000000	0.233371		chr2	20000000	20100000	1.29875		chr2	20000001	20100000	0.00162342
chr11	5300000	5400000	3		chr2	20100000	20200000	510		chr2	20000001	20100000	0.224434		chr2	20100000	20200000	1.11151		chr2	20100001	20200000	0.00106633
chr11	5400000	5500000	5		chr2	20200000	20300000	570		chr2	20100001	20200000	0.254187		chr2	20200000	20300000	1.24035		chr2	20200001	20300000	0.00117871
chr11	5500000	5600000	2		chr2	20300000	20400000	510		chr2	20200001	20300000	0.23622		chr2	20300000	20400000	0.870147		chr2	20300001	20400000	0.00130446
chr11	5600000	5700000	3		chr2	20400000	20500000	657		chr2	20300001	20400000	0.257884		chr2	20400000	20500000	1.11448		chr2	20400001	20500000	0.00116336
chr11	5700000	5800000	3		chr2	20500000	20600000	671		chr2	20400001	20500000	0.236802		chr2	20500000	20600000	1.21858		chr2	20500001	20600000	0.00157262
chr11	5900000	6000000	2		chr2	20600000	20700000	981		chr2	20500001	20600000	0.222903		chr2	20600000	20700000	0.864071		chr2	20600001	20700000	0.00161303
chr11	6300000	6400000	1		chr2	20700000	20800000	953		chr2	20600001	20700000	0.240857		chr2	20700000	20800000	1.09593		chr2	20700001	20800000	0.00225956
chr11	6500000	6600000	1		chr2	20800000	20900000	884		chr2	20700001	20800000	0.237868		chr2	20800000	20900000	0.857545		chr2	20800001	20900000	0.00222609
chr11	6600000	6700000	3		chr2	20900000	21000000	504		chr2	20800001	20900000	0.261567		chr2	20900000	21000000	0.981976		chr2	20900001	21000000	0.00209205
chr11	6700000	6800000	6		chr2	21000000	21100000	0		chr2	20900001	21000000	0.19362		chr2	21000000	21100000	0		chr2	21000001	21100000	0.00135172
chr11	6800000	6900000	1		chr2	21100000	21200000	256		chr2	21000001	21100000	0.148622		chr2	21100000	21200000	0.940796		chr2	21200001	21300000	0.000710135
chr11	6900000	7000000	3		chr2	21200000	21300000	708		chr2	21200001	21300000	0.181278		chr2	21200000	21300000	0.994894		chr2	21300001	21400000	0.00158004
chr11	7000000	7100000	2		chr2	21300000	21400000	765		chr2	21300001	21400000	0.229172		chr2	21300000	21400000	0.982928		chr2	21400001	21500000	0.00179716
chr11	7100000	7200000	4		chr2	21400000	21500000	592		chr2	21400001	21500000	0.228164		chr2	21400000	21500000	1.29056		chr2	21500001	21600000	0.00141218
chr11	7300000	7400000	1		chr2	21500000	21600000	553		chr2	21500001	21600000	0.263216		chr2	21500000	21600000	0.915492		chr2	21600001	21700000	0.00122746
chr11	7400000	7500000	1		chr2	21600000	21700000	647		chr2	21600001	21700000	0.212502		chr2	21600000	21700000	1.02734		chr2	21700001	21800000	0.00149413
chr11	7500000	7600000	2		chr2	21700000	21800000	137		chr2	21700001	21800000	0.194323		chr2	21700000	21800000	1.67483		chr2	21800001	21900000	0.000359143
chr11	7600000	7700000	5		chr2	21800000	21900000	501		chr2	21800001	21900000	0.265158		chr2	21800000	21900000	1.07384		chr2	21900001	22000000	0.00117052
chr11	7700000	7800000	1		chr2	21900000	22000000	654		chr2	21900001	22000000	0.229741		chr2	21900000	22000000	1.30476		chr2	22000001	22100000	0.00158154
chr11	7800000	7900000	1		chr2	22000000	22100000	615		chr2	22000001	22100000	0.245129		chr2	22000000	22100000	1.05145		chr2	22100001	22200000	0.00140872
chr11	8000000	8100000	11		chr2	22100000	22200000	552		chr2	22100001	22200000	0.232641		chr2	22100000	22200000	1.16216		chr2	22200001	22300000	0.00132392
chr11	8100000	8200000	9		chr2	22200000	22300000	498		chr2	22200001	22300000	0.244473		chr2	22200000	22300000	0.655558		chr2	22300001	22400000	0.00104586
chr11	8200000	8300000	9		chr2	22300000	22400000	459		chr2	22300001	22400000	0.239118		chr2	22300000	22400000	0.663667		chr2	22400001	22500000	0.000991512
chr11	8300000	8400000	7		chr2	22400000	22500000	512		chr2	22400001	22500000	0.243037		chr2	22400000	22500000	0.856314		chr2	22500001	22600000	0.00107541
chr11	8400000	8500000	9		chr2	22500000	22600000	693		chr2	22500001	22600000	0.263925		chr2	22500000	22600000	1.16369		chr2	22600001	22700000	0.00160772
chr11	8500000	8600000	13		chr2	22600000	22700000	367		chr2	22600001	22700000	0.240685		chr2	22600000	22700000	0.687394		chr2	22700001	22800000	0.00074184
chr11	8600000	8700000	6		chr2	22700000	22800000	280		chr2	22700001	22800000	0.265621		chr2	22700000	22800000	0.867354		chr2	22800001	22900000	0.000584913
chr11	8700000	8800000	7		chr2	22800000	22900000	695		chr2	22800001	22900000	0.245738		chr2	22800000	22900000	1.0708		chr2	22900001	23000000	0.00168755
chr11	8800000	8900000	4		chr2	22900000	23000000	556		chr2	22900001	23000000	0.24515		chr2	22900000	23000000	0.941853		chr2	23000001	23100000	0.00116714
chr11	8900000	9000000	8		chr2	23000000	23100000	651		chr2	23000001	23100000	0.24197		chr2	23000000	23100000	1.0388		chr2	23100001	23200000	0.00144658
chr11	9000000	9100000	1		chr2	23100000	23200000	845		chr2	23100001	23200000	0.238698		chr2	23100000	23200000	0.662604		chr2	23200001	23300000	0.00194022
chr11	9200000	9300000	5		chr2	23200000	23300000	461		chr2	23200001	23300000	0.257346		chr2	23200000	23300000	0.433594		chr2	23300001	23400000	0.000949491
chr11	9300000	9400000	5		chr2	23300000	23400000	514		chr2	23300001	23400000	0.280719		chr2	23300000	23400000	0.598117		chr2	23400001	23500000	0.00111086
chr11	9400000	9500000	7		chr2	23400000	23500000	519		chr2	23400001	23500000	0.240146		chr2	23400000	23500000	1.06831		chr2	23500001	23600000	0.00115818
chr11	9500000	9600000	9		chr2	23500000	23600000	628		chr2	23500001	23600000	0.254209		chr2	23500000	23600000	1.19494		chr2	23600001	23700000	0.00149717
chr11	9600000	9700000	5		chr2	23600000	23700000	720		chr2	23600001	23700000	0.258906		chr2	23600000	23700000	0.842723		chr2	23700001	23800000	0.00175895
chr11	9700000	9800000	5		chr2	23700000	23800000	1008		chr2	23700001	23800000	0.216922		chr2	23700000	23800000	0.700476		chr2	23800001	23900000	0.00240267
chr11	9800000	9900000	4		chr2	23800000	23900000	1102		chr2	23800001	23900000	0.196845		chr2	23800000	23900000	0.162993		chr2	23900001	24000000	0.00271933
chr11	9900000	10000000	2		chr2	23900000	24000000	1586		chr2	23900001	24000000	0.161527		chr2	23900000	24000000	0.4301		chr2	24000001	24100000	0.00393709
chr11	10000000	10100000	4		chr2	24000000	24100000	946		chr2	24000001	24100000	0.0992291		chr2	24000000	24100000	0.832361		chr2	24100001	24200000	0.0024257
chr11	10100000	10200000	11		chr2	24100000	24200000	1036		chr2	24100001	24200000	0.177268		chr2	24100000	24200000	1.04263		chr2	24200001	24300000	0.00281754
chr11	10200000	10300000	4		chr2	24200000	24300000	845		chr2	24200001	24300000	0.139299		chr2	24200000	24300000	0.870768		chr2	24300001	24400000	0.00212973
chr11	10300000	10400000	5		chr2	24300000	24400000	1049		chr2	24300001	24400000	0.192653		chr2	24300000	24400000	0.949262		chr2	24400001	24500000	0.00278863
chr11	10400000	10500000	1		chr2	24400000	24500000	770		chr2	24400001	24500000	0.170386		chr2	24400000	24500000	0.964551		chr2	24500001	24600000	0.00199157
chr11	10600000	10700000	1		chr2	24500000	24600000	904		chr2	24500001	24600000	0.182773		chr2	24500000	24600000	1.01149		chr2	24600001	24700000	0.0023534
chr11	10700000	10800000	3		chr2	24600000	24700000	661		chr2	24600001	24700000	0.189302		chr2	24600000	24700000	0.934342		chr2	24700001	24800000	0.00165742
chr11	10800000	10900000	4		chr2	24700000	24800000	432		chr2	24700001	24800000	0.222689		chr2	24700000	24800000	0.565357		chr2	24800001	24900000	0.00109414
chr11	10900000	11000000	1		chr2	24800000	24900000	82		chr2	24800001	24900000	0.141786		chr2	24800000	24900000	-0.355743		chr2	24900001	25000000	0.000169276
chr11	11100000	11200000	1		chr2	24900000	25000000	56		chr2	24900001	25000000	0.0727952		chr2	24900000	25000000	-0.160442		chr2	25000001	25100000	0.000105673
chr11	11200000	11300000	4		chr2	25000000	25100000	125		chr2	25000001	25100000	0.0570904		chr2	25000000	25100000	-0.166746		chr2	25100001	25200000	0.00025414
chr11	11300000	11400000	1		chr2	25100000	25200000	908		chr2	25100001	25200000	0.0813651		chr2	25100000	25200000	0.964597		chr2	25200001	25300000	0.00245121
chr11	11400000	11500000	2		chr2	25200000	25300000	772		chr2	25200001	25300000	0.130916		chr2	25200000	25300000	0.838925		chr2	25300001	25400000	0.00201111
chr11	11500000	11600000	4		chr2	25300000	25400000	85		chr2	25300001	25400000	0.130213		chr2	25300000	25400000	0.0453909		chr2	25400001	25500000	0.000185666
chr11	11600000	11700000	2		chr2	25400000	25500000	307		chr2	25400001	25500000	0.0470698		chr2	25400000	25500000	0.976719		chr2	25500001	25600000	0.000837113
chr11	11700000	11800000	1		chr2	25500000	25600000	1047		chr2	25500001	25600000	0.110959		chr2	25500000	25600000	0.921007		chr2	25600001	25700000	0.00287932
chr11	11800000	11900000	2		chr2	25600000	25700000	752		chr2	25600001	25700000	0.123043		chr2	25600000	25700000	0.850805		chr2	25700001	25800000	0.0019541
chr11	11900000	12000000	8		chr2	25700000	25800000	847		chr2	25700001	25800000	0.126551		chr2	25700000	25800000	0.758041		chr2	25800001	25900000	0.00213982
chr11	12000000	12100000	4		chr2	25800000	25900000	1087		chr2	25800001	25900000	0.137401		chr2	25800000	25900000	0.767866		chr2	25900001	26000000	0.00282729
chr11	12100000	12200000	4		chr2	25900000	26000000	897		chr2	25900001	26000000	0.132274		chr2	25900000	26000000	0.947923		chr2	26000001	26100000	0.00237199
chr11	12200000	12300000	2		chr2	26000000	26100000	1070		chr2	26000001	26100000	0.173605		chr2	26000000	26100000	0.67431		chr2	26100001	26200000	0.00266449
chr11	12300000	12400000	9		chr2	26100000	26200000	1203		chr2	26100001	26200000	0.143628		chr2	26100000	26200000	0.925175		chr2	26200001	26300000	0.0032483
chr11	12400000	12500000	5		chr2	26200000	26300000	1149		chr2	26200001	26300000	0.136406		chr2	26200000	26300000	0.847494		chr2	26300001	26400000	0.00301951
chr11	12500000	12600000	2		chr2	26300000	26400000	1209		chr2	26300001	26400000	0.136657		chr2	26300000	26400000	0.702901		chr2	26400001	26500000	0.00307736
chr11	12600000	12700000	5		chr2	26400000	26500000	1133		chr2	26400001	26500000	0.101519		chr2	26400000	26500000	0.837653		chr2	26500001	26600000	0.00307966
chr11	12700000	12800000	7		chr2	26500000	26600000	1246		chr2	26500001	26600000	0.108822		chr2	26500000	26600000	0.819688		chr2	26600001	26700000	0.00334574
chr11	12800000	12900000	2		chr2	26600000	26700000	1123		chr2	26600001	26700000	0.105239		chr2	26600000	26700000	0.733128		chr2	26700001	26800000	0.00302127
chr11	12900000	13000000	2		chr2	26700000	26800000	814		chr2	26700001	26800000	0.111092		chr2	26700000	26800000	0.71858		chr2	26800001	26900000	0.00215075
chr11	13000000	13100000	1		chr2	26800000	26900000	892		chr2	26800001	26900000	0.0875506		chr2	26800000	26900000	0.816764		chr2	26900001	27000000	0.0023685
chr11	13100000	13200000	9		chr2	26900000	27000000	1017		chr2	26900001	27000000	0.123531		chr2	26900000	27000000	0.794715		chr2	27000001	27100000	0.00272409
chr11	13200000	13300000	2		chr2	27000000	27100000	989		chr2	27000001	27100000	0.109399		chr2	27000000	27100000	0.769322		chr2	27100001	27200000	0.00262256
chr11	13400000	13500000	1		chr2	27100000	27200000	1113		chr2	27100001	27200000	0.0947698		chr2	27100000	27200000	0.785666		chr2	27200001	27300000	0.00299848
chr11	13500000	13600000	3		chr2	27200000	27300000	257		chr2	27200001	27300000	0.108744		chr2	27200000	27300000	0.633906		chr2	27300001	27400000	0.000653739
chr11	13600000	13700000	8		chr2	27300000	27400000	67		chr2	27300001	27400000	0.140026		chr2	27300000	27400000	0.383924		chr2	27400001	27500000	0.000138287
chr11	13700000	13800000	7		chr2	27400000	27500000	6		chr2	27400001	27500000	0.110321		chr2	27400000	27500000	-1.23747		chr2	27500001	27600000	9.50083e-06
chr11	13800000	13900000	5		chr2	27500000	27600000	27		chr2	27500001	27600000	0.124262		chr2	27500000	27600000	-0.52199		chr2	27600001	27700000	5.11566e-05
chr11	13900000	14000000	4		chr2	27600000	27700000	700		chr2	27600001	27700000	0.0856709		chr2	27600000	27700000	0.490328		chr2	27700001	27800000	0.00176323
chr11	14000000	14100000	7		chr2	27700000	27800000	1059		chr2	27700001	27800000	0.0950157		chr2	27700000	27800000	0.705842		chr2	27800001	27900000	0.00268996
chr11	14100000	14200000	5		chr2	27800000	27900000	817		chr2	27800001	27900000	0.112474		chr2	27800000	27900000	0.911024		chr2	27900001	28000000	0.00214532
chr11	14200000	14300000	8		chr2	27900000	28000000	847		chr2	27900001	28000000	0.142195		chr2	27900000	28000000	0.741299		chr2	28000001	28100000	0.00221461
chr11	14300000	14400000	3		chr2	28000000	28100000	802		chr2	28000001	28100000	0.0939467		chr2	28000000	28100000	0.535662		chr2	28100001	28200000	0.00201684
chr11	14400000	14500000	4		chr2	28100000	28200000	1000		chr2	28100001	28200000	0.0942756		chr2	28100000	28200000	0.777248		chr2	28200001	28300000	0.00264926
chr11	14500000	14600000	1		chr2	28200000	28300000	810		chr2	28200001	28300000	0.080597		chr2	28200000	28300000	0.403429		chr2	28300001	28400000	0.00199294
chr11	14600000	14700000	6		chr2	28300000	28400000	786		chr2	28300001	28400000	0.0803668		chr2	28300000	28400000	0.378661		chr2	28400001	28500000	0.00186633
chr11	14700000	14800000	4		chr2	28400000	28500000	399		chr2	28400001	28500000	0.0892323		chr2	28400000	28500000	0.685811		chr2	28500001	28600000	0.00102372
chr11	14800000	14900000	6		chr3	0	100000	763		chr2	28500001	28600000	0.149392		chr3	0	100000	0.538512		chr3	100001	200000	0.00188633
chr11	14900000	15000000	3		chr3	100000	200000	876		chr3	100001	200000	0.103943		chr3	100000	200000	0.640105		chr3	200001	300000	0.00218477
chr11	15000000	15100000	5		chr3	200000	300000	1084		chr3	200001	300000	0.0741334		chr3	200000	300000	0.712652		chr3	300001	400000	0.00280949
chr11	15100000	15200000	2		chr3	300000	400000	1204		chr3	300001	400000	0.0741013		chr3	300000	400000	0.845557		chr3	400001	500000	0.00318322
chr11	15200000	15300000	5		chr3	400000	500000	953		chr3	400001	500000	0.0795312		chr3	400000	500000	0.767762		chr3	500001	600000	0.00247718
chr11	15300000	15400000	9		chr3	500000	600000	1183		chr3	500001	600000	0.0965805		chr3	500000	600000	0.640657		chr3	600001	700000	0.0030338
chr11	15400000	15500000	3		chr3	600000	700000	1253		chr3	600001	700000	0.10069		chr3	600000	700000	0.735277		chr3	700001	800000	0.0033162
chr11	15500000	15600000	4		chr3	700000	800000	1249		chr3	700001	800000	0.0828479		chr3	700000	800000	0.760608		chr3	800001	900000	0.00327131
chr11	15600000	15700000	6		chr3	800000	900000	1213		chr3	800001	900000	0.0985854		chr3	800000	900000	0.635376		chr3	900001	1000000	0.00301164
chr11	15700000	15800000	2		chr3	900000	1000000	1088		chr3	900001	1000000	0.0992644		chr3	900000	1000000	0.602525		chr3	1000001	1100000	0.00272448
chr11	15800000	15900000	8		chr3	1000000	1100000	1219		chr3	1000001	1100000	0.096319		chr3	1000000	1100000	0.837526		chr3	1100001	1200000	0.00316957
chr11	15900000	16000000	2		chr3	1100000	1200000	1114		chr3	1100001	1200000	0.103367		chr3	1100000	1200000	0.680686		chr3	1200001	1300000	0.00289547
chr11	16000000	16100000	5		chr3	1200000	1300000	1045		chr3	1200001	1300000	0.131274		chr3	1200000	1300000	0.747049		chr3	1300001	1400000	0.0027009
chr11	16100000	16200000	3		chr3	1300000	1400000	922		chr3	1300001	1400000	0.109409		chr3	1300000	1400000	0.819215		chr3	1400001	1500000	0.00242448
chr11	16200000	16300000	4		chr3	1400000	1500000	923		chr3	1400001	1500000	0.0960203		chr3	1400000	1500000	0.767104		chr3	1500001	1600000	0.00244491
chr11	16300000	16400000	3		chr3	1500000	1600000	941		chr3	1500001	1600000	0.0975826		chr3	1500000	1600000	0.78894		chr3	1600001	1700000	0.0025118
chr11	16400000	16500000	3		chr3	1600000	1700000	680		chr3	1600001	1700000	0.108309		chr3	1600000	1700000	0.937041		chr3	1700001	1800000	0.0018463
chr11	16500000	16600000	6		chr3	1700000	1800000	941		chr3	1700001	1800000	0.143658		chr3	1700000	1800000	0.98688		chr3	1800001	1900000	0.00257623
chr11	16600000	16700000	3		chr3	1800000	1900000	1083		chr3	1800001	1900000	0.130996		chr3	1800000	1900000	0.734099		chr3	1900001	2000000	0.00280221
chr11	16700000	16800000	5		chr3	1900000	2000000	1048		chr3	1900001	2000000	0.175813		chr3	1900000	2000000	0.793887		chr3	2000001	2100000	0.00279865
chr11	16800000	16900000	1		chr3	2000000	2100000	1012		chr3	2000001	2100000	0.146507		chr3	2000000	2100000	0.851395		chr3	2100001	2200000	0.00276514
chr11	16900000	17000000	8		chr3	2100000	2200000	903		chr3	2100001	2200000	0.138979		chr3	2100000	2200000	0.767197		chr3	2200001	2300000	0.00232566
chr11	17100000	17200000	8		chr3	2200000	2300000	714		chr3	2200001	2300000	0.153038		chr3	2200000	2300000	0.964749		chr3	2300001	2400000	0.00179451
chr11	17200000	17300000	4		chr3	2300000	2400000	1022		chr3	2300001	2400000	0.223441		chr3	2300000	2400000	0.733915		chr3	2400001	2500000	0.00260509
chr11	17300000	17400000	5		chr3	2400000	2500000	1065		chr3	2400001	2500000	0.152805		chr3	2400000	2500000	0.870386		chr3	2500001	2600000	0.00285386
chr11	17400000	17500000	4		chr3	2500000	2600000	921		chr3	2500001	2600000	0.170883		chr3	2500000	2600000	1.02162		chr3	2600001	2700000	0.00235676
chr11	17500000	17600000	1		chr3	2600000	2700000	891		chr3	2600001	2700000	0.177612		chr3	2600000	2700000	0.884744		chr3	2700001	2800000	0.0022666
chr11	17600000	17700000	1		chr3	2700000	2800000	955		chr3	2700001	2800000	0.200957		chr3	2700000	2800000	1.00317		chr3	2800001	2900000	0.00246322
chr11	17700000	17800000	4		chr3	2800000	2900000	929		chr3	2800001	2900000	0.159446		chr3	2800000	2900000	0.887147		chr3	2900001	3000000	0.00244339
chr11	17800000	17900000	5		chr3	2900000	3000000	748		chr3	2900001	3000000	0.18955		chr3	2900000	3000000	1.25384		chr3	3000001	3100000	0.00190736
chr11	17900000	18000000	5		chr3	3000000	3100000	830		chr3	3000001	3100000	0.228543		chr3	3000000	3100000	0.923072		chr3	3100001	3200000	0.00212743
chr11	18000000	18100000	2		chr3	3100000	3200000	707		chr3	3100001	3200000	0.189301		chr3	3100000	3200000	1.00778		chr3	3200001	3300000	0.00167255
chr11	18100000	18200000	1		chr3	3200000	3300000	452		chr3	3200001	3300000	0.211136		chr3	3200000	3300000	1.35959		chr3	3300001	3400000	0.00124449
chr11	18200000	18300000	2		chr3	3300000	3400000	758		chr3	3300001	3400000	0.179687		chr3	3300000	3400000	1.24798		chr3	3400001	3500000	0.00192476
chr11	18300000	18400000	6		chr3	3400000	3500000	513		chr3	3400001	3500000	0.174381		chr3	3400000	3500000	0.990709		chr3	3500001	3600000	0.00114231
chr11	18400000	18500000	7		chr3	3500000	3600000	556		chr3	3500001	3600000	0.252324		chr3	3500000	3600000	0.87397		chr3	3600001	3700000	0.00124162
chr11	18500000	18600000	8		chr3	3600000	3700000	513		chr3	3600001	3700000	0.243264		chr3	3600000	3700000	0.783791		chr3	3700001	3800000	0.00115546
chr11	18600000	18700000	5		chr3	3700000	3800000	609		chr3	3700001	3800000	0.231849		chr3	3700000	3800000	0.864262		chr3	3800001	3900000	0.00132139
chr11	18800000	18900000	3		chr3	3800000	3900000	426		chr3	3800001	3900000	0.259503		chr3	3800000	3900000	0.577854		chr3	3900001	4000000	0.000885691
chr11	18900000	19000000	4		chr3	3900000	4000000	550		chr3	3900001	4000000	0.223018		chr3	3900000	4000000	1.09309		chr3	4000001	4100000	0.001321
chr11	19000000	19100000	2		chr3	4000000	4100000	607		chr3	4000001	4100000	0.229446		chr3	4000000	4100000	1.11616		chr3	4100001	4200000	0.00144722
chr11	19100000	19200000	12		chr3	4100000	4200000	565		chr3	4100001	4200000	0.226434		chr3	4100000	4200000	1.31704		chr3	4200001	4300000	0.00144697
chr11	19200000	19300000	4		chr3	4200000	4300000	710		chr3	4200001	4300000	0.214668		chr3	4200000	4300000	1.00901		chr3	4300001	4400000	0.00168796
chr11	19300000	19400000	3		chr3	4300000	4400000	464		chr3	4300001	4400000	0.203462		chr3	4300000	4400000	0.918957		chr3	4400001	4500000	0.0010476
chr11	19400000	19500000	1		chr3	4400000	4500000	517		chr3	4400001	4500000	0.217184		chr3	4400000	4500000	0.852925		chr3	4500001	4600000	0.00111507
chr11	19600000	19700000	1		chr3	4500000	4600000	600		chr3	4500001	4600000	0.229056		chr3	4500000	4600000	1.02719		chr3	4600001	4700000	0.00141259
chr11	19800000	19900000	10		chr3	4600000	4700000	679		chr3	4600001	4700000	0.227483		chr3	4600000	4700000	1.19297		chr3	4700001	4800000	0.00158176
chr11	19900000	20000000	6		chr3	4700000	4800000	523		chr3	4700001	4800000	0.258131		chr3	4700000	4800000	1.19177		chr3	4800001	4900000	0.00119727
chr11	20000000	20100000	5		chr3	4800000	4900000	711		chr3	4800001	4900000	0.223013		chr3	4800000	4900000	0.999859		chr3	4900001	5000000	0.00173464
chr11	20100000	20200000	8		chr3	4900000	5000000	478		chr3	4900001	5000000	0.233779		chr3	4900000	5000000	1.02081		chr3	5000001	5100000	0.00104476
chr11	20200000	20300000	6		chr3	5000000	5100000	605		chr3	5000001	5100000	0.26626		chr3	5000000	5100000	0.908938		chr3	5100001	5200000	0.00131922
chr11	20300000	20400000	6		chr3	5100000	5200000	556		chr3	5100001	5200000	0.27439		chr3	5100000	5200000	0.932001		chr3	5200001	5300000	0.00130004
chr11	20400000	20500000	5		chr3	5200000	5300000	430		chr3	5200001	5300000	0.258715		chr3	5200000	5300000	0.978114		chr3	5300001	5400000	0.000993656
chr11	20500000	20600000	9		chr3	5300000	5400000	368		chr3	5300001	5400000	0.235084		chr3	5300000	5400000	0.649238		chr3	5400001	5500000	0.000797246
chr11	20600000	20700000	8		chr3	5400000	5500000	358		chr3	5400001	5500000	0.221829		chr3	5400000	5500000	1.01369		chr3	5500001	5600000	0.000792619
chr11	20700000	20800000	5		chr3	5500000	5600000	448		chr3	5500001	5600000	0.2312		chr3	5500000	5600000	0.984643		chr3	5600001	5700000	0.000988204
chr11	20800000	20900000	6		chr3	5600000	5700000	452		chr3	5600001	5700000	0.237521		chr3	5600000	5700000	1.04567		chr3	5700001	5800000	0.000998454
chr11	20900000	21000000	10		chr3	5700000	5800000	459		chr3	5700001	5800000	0.247176		chr3	5700000	5800000	0.74624		chr3	5800001	5900000	0.000953941
chr11	21000000	21100000	4		chr3	5800000	5900000	531		chr3	5800001	5900000	0.251926		chr3	5800000	5900000	0.985404		chr3	5900001	6000000	0.00120975
chr11	21100000	21200000	6		chr3	5900000	6000000	414		chr3	5900001	6000000	0.28159		chr3	5900000	6000000	0.949645		chr3	6000001	6100000	0.000881388
chr11	21200000	21300000	5		chr3	6000000	6100000	441		chr3	6000001	6100000	0.25513		chr3	6000000	6100000	1.15647		chr3	6100001	6200000	0.000992241
chr11	21400000	21500000	5		chr3	6100000	6200000	509		chr3	6100001	6200000	0.244839		chr3	6100000	6200000	1.19253		chr3	6200001	6300000	0.00123054
chr11	21500000	21600000	9		chr3	6200000	6300000	473		chr3	6200001	6300000	0.236644		chr3	6200000	6300000	0.922633		chr3	6300001	6400000	0.000991366
chr11	21600000	21700000	1		chr3	6300000	6400000	520		chr3	6300001	6400000	0.271568		chr3	6300000	6400000	0.990477		chr3	6400001	6500000	0.00116546
chr11	21700000	21800000	2		chr3	6400000	6500000	390		chr3	6400001	6500000	0.26942		chr3	6400000	6500000	1.11591		chr3	6500001	6600000	0.000892549
chr11	21800000	21900000	6		chr3	6500000	6600000	354		chr3	6500001	6600000	0.250463		chr3	6500000	6600000	0.973333		chr3	6600001	6700000	0.000776895
chr11	21900000	22000000	5		chr3	6600000	6700000	508		chr3	6600001	6700000	0.224961		chr3	6600000	6700000	0.853139		chr3	6700001	6800000	0.00109896
chr11	22000000	22100000	6		chr3	6700000	6800000	383		chr3	6700001	6800000	0.210922		chr3	6700000	6800000	0.955748		chr3	6800001	6900000	0.000790548
chr11	22100000	22200000	8		chr3	6800000	6900000	352		chr3	6800001	6900000	0.267113		chr3	6800000	6900000	1.33926		chr3	6900001	7000000	0.000846106
chr11	22200000	22300000	6		chr3	6900000	7000000	376		chr3	6900001	7000000	0.290087		chr3	6900000	7000000	0.671092		chr3	7000001	7100000	0.000746515
chr11	22300000	22400000	5		chr3	7000000	7100000	330		chr3	7000001	7100000	0.263229		chr3	7000000	7100000	1.12181		chr3	7100001	7200000	0.000752135
chr11	22400000	22500000	6		chr3	7100000	7200000	326		chr3	7100001	7200000	0.243331		chr3	7100000	7200000	0.964819		chr3	7200001	7300000	0.000703622
chr11	22500000	22600000	6		chr3	7200000	7300000	415		chr3	7200001	7300000	0.25411		chr3	7200000	7300000	0.800772		chr3	7300001	7400000	0.000863395
chr11	22600000	22700000	10		chr3	7300000	7400000	483		chr3	7300001	7400000	0.222704		chr3	7300000	7400000	0.804388		chr3	7400001	7500000	0.0009993
chr11	22700000	22800000	10		chr3	7400000	7500000	495		chr3	7400001	7500000	0.274406		chr3	7400000	7500000	0.482995		chr3	7500001	7600000	0.00100837
chr11	22800000	22900000	8		chr3	7500000	7600000	459		chr3	7500001	7600000	0.243231		chr3	7500000	7600000	0.717666		chr3	7600001	7700000	0.00102584
chr11	22900000	23000000	11		chr3	7600000	7700000	401		chr3	7600001	7700000	0.22749		chr3	7600000	7700000	1.04972		chr3	7700001	7800000	0.000911894
chr11	23000000	23100000	8		chr3	7700000	7800000	425		chr3	7700001	7800000	0.255251		chr3	7700000	7800000	0.936		chr3	7800001	7900000	0.00090993
chr11	23100000	23200000	4		chr3	7800000	7900000	364		chr3	7800001	7900000	0.245867		chr3	7800000	7900000	0.917722		chr3	7900001	8000000	0.000762139
chr11	23200000	23300000	10		chr3	7900000	8000000	287		chr3	7900001	8000000	0.258127		chr3	7900000	8000000	1.1993		chr3	8000001	8100000	0.00063429
chr11	23300000	23400000	8		chr3	8000000	8100000	478		chr3	8000001	8100000	0.279787		chr3	8000000	8100000	0.988111		chr3	8100001	8200000	0.00108543
chr11	23400000	23500000	3		chr3	8100000	8200000	344		chr3	8100001	8200000	0.220029		chr3	8100000	8200000	0.936667		chr3	8200001	8300000	0.000739158
chr11	23500000	23600000	6		chr3	8200000	8300000	415		chr3	8200001	8300000	0.253031		chr3	8200000	8300000	1.00001		chr3	8300001	8400000	0.000935383
chr11	23600000	23700000	2		chr3	8300000	8400000	367		chr3	8300001	8400000	0.252112		chr3	8300000	8400000	0.371195		chr3	8400001	8500000	0.000704735
chr11	23700000	23800000	1		chr3	8400000	8500000	451		chr3	8400001	8500000	0.249628		chr3	8400000	8500000	0.631563		chr3	8500001	8600000	0.000886281
chr11	23800000	23900000	2		chr3	8500000	8600000	419		chr3	8500001	8600000	0.21195		chr3	8500000	8600000	0.839598		chr3	8600001	8700000	0.000918426
chr11	23900000	24000000	1		chr3	8600000	8700000	451		chr3	8600001	8700000	0.235412		chr3	8600000	8700000	0.819125		chr3	8700001	8800000	0.00096668
chr11	24000000	24100000	1		chr3	8700000	8800000	297		chr3	8700001	8800000	0.221397		chr3	8700000	8800000	0.895126		chr3	8800001	8900000	0.000652384
chr11	24100000	24200000	2		chr3	8800000	8900000	375		chr3	8800001	8900000	0.217475		chr3	8800000	8900000	0.996487		chr3	8900001	9000000	0.000853313
chr11	24200000	24268234	2		chr3	8900000	9000000	412		chr3	8900001	9000000	0.216038		chr3	8900000	9000000	0.947997		chr3	9000001	9100000	0.00091434
chr12	200000	300000	2		chr3	9000000	9100000	388		chr3	9000001	9100000	0.242669		chr3	9000000	9100000	1.16253		chr3	9100001	9200000	0.00088034
chr12	300000	400000	1		chr3	9100000	9200000	517		chr3	9100001	9200000	0.250052		chr3	9100000	9200000	1.0879		chr3	9200001	9300000	0.00119455
chr12	400000	500000	4		chr3	9200000	9300000	513		chr3	9200001	9300000	0.260164		chr3	9200000	9300000	0.748105		chr3	9300001	9400000	0.00110212
chr12	500000	600000	3		chr3	9300000	9400000	227		chr3	9300001	9400000	0.220343		chr3	9300000	9400000	0.772637		chr3	9400001	9500000	0.000466523
chr12	600000	700000	7		chr3	9400000	9500000	278		chr3	9400001	9500000	0.242777		chr3	9400000	9500000	0.548608		chr3	9500001	9600000	0.000616771
chr12	700000	800000	9		chr3	9500000	9600000	499		chr3	9500001	9600000	0.248923		chr3	9500000	9600000	0.763881		chr3	9600001	9700000	0.00108095
chr12	800000	900000	7		chr3	9600000	9700000	347		chr3	9600001	9700000	0.235197		chr3	9600000	9700000	1.06324		chr3	9700001	9800000	0.000793476
chr12	900000	1000000	4		chr3	9700000	9800000	324		chr3	9700001	9800000	0.242758		chr3	9700000	9800000	0.887826		chr3	9800001	9900000	0.000693553
chr12	1000000	1100000	7		chr3	9800000	9900000	271		chr3	9800001	9900000	0.216065		chr3	9800000	9900000	1.29427		chr3	9900001	10000000	0.000626602
chr12	1100000	1200000	8		chr3	9900000	10000000	390		chr3	9900001	10000000	0.214086		chr3	9900000	10000000	0.911641		chr3	10000001	10100000	0.000879804
chr12	1200000	1300000	8		chr3	10000000	10100000	412		chr3	10000001	10100000	0.21317		chr3	10000000	10100000	0.861297		chr3	10100001	10200000	0.000849009
chr12	1300000	1400000	10		chr3	10100000	10200000	428		chr3	10100001	10200000	0.213752		chr3	10100000	10200000	1.06514		chr3	10200001	10300000	0.000970366
chr12	1400000	1500000	8		chr3	10200000	10300000	438		chr3	10200001	10300000	0.256541		chr3	10200000	10300000	1.03183		chr3	10300001	10400000	0.000965414
chr12	1500000	1600000	6		chr3	10300000	10400000	413		chr3	10300001	10400000	0.259491		chr3	10300000	10400000	1.44831		chr3	10400001	10500000	0.000926956
chr12	1600000	1700000	5		chr3	10400000	10500000	531		chr3	10400001	10500000	0.250174		chr3	10400000	10500000	0.916316		chr3	10500001	10600000	0.00121972
chr12	1700000	1800000	2		chr3	10500000	10600000	525		chr3	10500001	10600000	0.244459		chr3	10500000	10600000	1.27881		chr3	10600001	10700000	0.00123607
chr12	1900000	2000000	1		chr3	10600000	10700000	469		chr3	10600001	10700000	0.246343		chr3	10600000	10700000	0.660573		chr3	10700001	10800000	0.00103394
chr12	2200000	2300000	3		chr3	10700000	10800000	499		chr3	10700001	10800000	0.230717		chr3	10700000	10800000	1.01076		chr3	10800001	10900000	0.00109743
chr12	2300000	2400000	5		chr3	10800000	10900000	471		chr3	10800001	10900000	0.268071		chr3	10800000	10900000	1.21364		chr3	10900001	11000000	0.001106
chr12	2400000	2500000	4		chr3	10900000	11000000	297		chr3	10900001	11000000	0.248393		chr3	10900000	11000000	0.93635		chr3	11000001	11100000	0.00060476
chr12	2500000	2600000	1		chr3	11000000	11100000	294		chr3	11000001	11100000	0.212924		chr3	11000000	11100000	0.841401		chr3	11100001	11200000	0.000623907
chr12	2600000	2700000	4		chr3	11100000	11200000	414		chr3	11100001	11200000	0.256777		chr3	11100000	11200000	0.92157		chr3	11200001	11300000	0.000871134
chr12	2700000	2800000	6		chr3	11200000	11300000	479		chr3	11200001	11300000	0.237267		chr3	11200000	11300000	0.944802		chr3	11300001	11400000	0.00111881
chr12	2800000	2900000	3		chr3	11300000	11400000	539		chr3	11300001	11400000	0.214992		chr3	11300000	11400000	1.62925		chr3	11400001	11500000	0.00140557
chr12	2900000	3000000	8		chr3	11400000	11500000	518		chr3	11400001	11500000	0.260533		chr3	11400000	11500000	0.9551		chr3	11500001	11600000	0.0012049
chr12	3000000	3100000	8		chr3	11500000	11600000	548		chr3	11500001	11600000	0.28255		chr3	11500000	11600000	1.01634		chr3	11600001	11700000	0.00125643
chr12	3100000	3200000	8		chr3	11600000	11700000	352		chr3	11600001	11700000	0.260887		chr3	11600000	11700000	0.646206		chr3	11700001	11800000	0.000709506
chr12	3200000	3300000	9		chr3	11700000	11800000	602		chr3	11700001	11800000	0.26179		chr3	11700000	11800000	0.936913		chr3	11800001	11900000	0.00136327
chr12	3300000	3400000	9		chr3	11800000	11900000	483		chr3	11800001	11900000	0.248244		chr3	11800000	11900000	0.946703		chr3	11900001	12000000	0.00115986
chr12	3400000	3500000	7		chr3	11900000	12000000	603		chr3	11900001	12000000	0.254327		chr3	11900000	12000000	0.875276		chr3	12000001	12100000	0.00151074
chr12	3500000	3600000	5		chr3	12000000	12100000	658		chr3	12000001	12100000	0.156515		chr3	12000000	12100000	1.05157		chr3	12100001	12200000	0.00157497
chr12	3600000	3700000	3		chr3	12100000	12200000	608		chr3	12100001	12200000	0.226641		chr3	12100000	12200000	1.27438		chr3	12200001	12300000	0.00154083
chr12	3700000	3800000	4		chr3	12200000	12300000	554		chr3	12200001	12300000	0.266902		chr3	12200000	12300000	1.02277		chr3	12300001	12400000	0.00130025
chr12	3800000	3900000	4		chr3	12300000	12400000	696		chr3	12300001	12400000	0.22172		chr3	12300000	12400000	1.12755		chr3	12400001	12500000	0.00172771
chr12	3900000	4000000	5		chr3	12400000	12500000	637		chr3	12400001	12500000	0.212314		chr3	12400000	12500000	1.12685		chr3	12500001	12600000	0.00157609
chr12	4000000	4100000	5		chr3	12500000	12600000	549		chr3	12500001	12600000	0.230213		chr3	12500000	12600000	1.15925		chr3	12600001	12700000	0.00133016
chr12	4100000	4200000	12		chr3	12600000	12700000	595		chr3	12600001	12700000	0.246464		chr3	12600000	12700000	1.20215		chr3	12700001	12800000	0.00138858
chr12	4200000	4300000	5		chr3	12700000	12800000	539		chr3	12700001	12800000	0.242806		chr3	12700000	12800000	0.932387		chr3	12800001	12900000	0.00124839
chr12	4300000	4400000	4		chr3	12800000	12900000	689		chr3	12800001	12900000	0.220865		chr3	12800000	12900000	1.07468		chr3	12900001	13000000	0.00161761
chr12	4500000	4600000	5		chr3	12900000	13000000	528		chr3	12900001	13000000	0.223455		chr3	12900000	13000000	1.03518		chr3	13000001	13100000	0.00122315
chr12	4600000	4700000	4		chr3	13000000	13100000	624		chr3	13000001	13100000	0.235123		chr3	13000000	13100000	0.825475		chr3	13100001	13200000	0.00132377
chr12	4700000	4800000	5		chr3	13100000	13200000	515		chr3	13100001	13200000	0.23253		chr3	13100000	13200000	1.21731		chr3	13200001	13300000	0.0012088
chr12	4800000	4900000	5		chr3	13200000	13300000	489		chr3	13200001	13300000	0.261948		chr3	13200000	13300000	1.21753		chr3	13300001	13400000	0.00122354
chr12	4900000	5000000	4		chr3	13300000	13400000	562		chr3	13300001	13400000	0.22032		chr3	13300000	13400000	1.19082		chr3	13400001	13500000	0.001394
chr12	5000000	5100000	8		chr3	13400000	13500000	680		chr3	13400001	13500000	0.198495		chr3	13400000	13500000	1.06239		chr3	13500001	13600000	0.00159966
chr12	5100000	5200000	1		chr3	13500000	13600000	562		chr3	13500001	13600000	0.227343		chr3	13500000	13600000	0.972424		chr3	13600001	13700000	0.00137566
chr12	5300000	5400000	1		chr3	13600000	13700000	471		chr3	13600001	13700000	0.240118		chr3	13600000	13700000	1.004		chr3	13700001	13800000	0.00109811
chr12	5400000	5500000	4		chr3	13700000	13800000	504		chr3	13700001	13800000	0.211758		chr3	13700000	13800000	1.15043		chr3	13800001	13900000	0.0011642
chr12	5500000	5600000	7		chr3	13800000	13900000	450		chr3	13800001	13900000	0.23075		chr3	13800000	13900000	0.974957		chr3	13900001	14000000	0.00101908
chr12	5600000	5700000	4		chr3	13900000	14000000	329		chr3	13900001	14000000	0.213748		chr3	13900000	14000000	1.17333		chr3	14000001	14100000	0.000750829
chr12	5700000	5800000	4		chr3	14000000	14100000	519		chr3	14000001	14100000	0.257234		chr3	14000000	14100000	0.830622		chr3	14100001	14200000	0.00117916
chr12	5800000	5900000	4		chr3	14100000	14200000	461		chr3	14100001	14200000	0.231229		chr3	14100000	14200000	0.863361		chr3	14200001	14300000	0.00102456
chr12	5900000	6000000	5		chr3	14200000	14300000	511		chr3	14200001	14300000	0.243307		chr3	14200000	14300000	1.04817		chr3	14300001	14400000	0.00116531
chr12	6000000	6100000	5		chr3	14300000	14400000	532		chr3	14300001	14400000	0.226672		chr3	14300000	14400000	1.09414		chr3	14400001	14500000	0.00126252
chr12	6100000	6200000	5		chr3	14400000	14500000	725		chr3	14400001	14500000	0.220185		chr3	14400000	14500000	1.06362		chr3	14500001	14600000	0.00180139
chr12	6200000	6300000	1		chr3	14500000	14600000	589		chr3	14500001	14600000	0.231373		chr3	14500000	14600000	0.998017		chr3	14600001	14700000	0.00140879
chr12	6300000	6400000	5		chr3	14600000	14700000	660		chr3	14600001	14700000	0.223426		chr3	14600000	14700000	1.18085		chr3	14700001	14800000	0.00171331
chr12	6400000	6500000	8		chr3	14700000	14800000	649		chr3	14700001	14800000	0.233971		chr3	14700000	14800000	0.925544		chr3	14800001	14900000	0.00153782
chr12	6500000	6600000	6		chr3	14800000	14900000	514		chr3	14800001	14900000	0.227271		chr3	14800000	14900000	1.09582		chr3	14900001	15000000	0.00115894
chr12	6600000	6700000	3		chr3	14900000	15000000	322		chr3	14900001	15000000	0.222033		chr3	14900000	15000000	1.09665		chr3	15000001	15100000	0.000726291
chr12	6700000	6800000	2		chr3	15000000	15100000	427		chr3	15000001	15100000	0.232476		chr3	15000000	15100000	0.87295		chr3	15100001	15200000	0.000936144
chr12	6800000	6900000	3		chr3	15100000	15200000	360		chr3	15100001	15200000	0.241739		chr3	15100000	15200000	0.890268		chr3	15200001	15300000	0.000780963
chr12	6900000	7000000	3		chr3	15200000	15300000	225		chr3	15200001	15300000	0.223884		chr3	15200000	15300000	0.9083		chr3	15300001	15400000	0.000478567
chr12	7000000	7100000	9		chr3	15300000	15400000	355		chr3	15300001	15400000	0.247728		chr3	15300000	15400000	0.765336		chr3	15400001	15500000	0.000772513
chr12	7100000	7200000	2		chr3	15400000	15500000	440		chr3	15400001	15500000	0.262738		chr3	15400000	15500000	0.848139		chr3	15500001	15600000	0.000970068
chr12	7200000	7300000	4		chr3	15500000	15600000	624		chr3	15500001	15600000	0.239567		chr3	15500000	15600000	1.0638		chr3	15600001	15700000	0.00147838
chr12	7300000	7400000	7		chr3	15600000	15700000	772		chr3	15600001	15700000	0.22514		chr3	15600000	15700000	0.920331		chr3	15700001	15800000	0.00187107
chr12	7400000	7500000	4		chr3	15700000	15800000	537		chr3	15700001	15800000	0.240176		chr3	15700000	15800000	1.13876		chr3	15800001	15900000	0.00124555
chr12	7500000	7600000	8		chr3	15800000	15900000	621		chr3	15800001	15900000	0.22861		chr3	15800000	15900000	0.815554		chr3	15900001	16000000	0.00137799
chr12	7600000	7700000	6		chr3	15900000	16000000	604		chr3	15900001	16000000	0.217995		chr3	15900000	16000000	1.11528		chr3	16000001	16100000	0.00148281
chr12	7700000	7800000	6		chr3	16000000	16100000	445		chr3	16000001	16100000	0.251955		chr3	16000000	16100000	1.02356		chr3	16100001	16200000	0.00101936
chr12	7800000	7900000	5		chr3	16100000	16200000	426		chr3	16100001	16200000	0.226861		chr3	16100000	16200000	1.12009		chr3	16200001	16300000	0.00101358
chr12	7900000	8000000	12		chr3	16200000	16300000	453		chr3	16200001	16300000	0.218713		chr3	16200000	16300000	0.972113		chr3	16300001	16400000	0.000995181
chr12	8000000	8100000	2		chr3	16300000	16400000	653		chr3	16300001	16400000	0.24989		chr3	16300000	16400000	0.742389		chr3	16400001	16500000	0.00144683
chr12	8100000	8200000	3		chr3	16400000	16500000	624		chr3	16400001	16500000	0.230262		chr3	16400000	16500000	0.862585		chr3	16500001	16600000	0.00136403
chr12	8200000	8300000	5		chr3	16500000	16600000	634		chr3	16500001	16600000	0.25411		chr3	16500000	16600000	1.095		chr3	16600001	16700000	0.00154193
chr12	8300000	8400000	8		chr3	16600000	16700000	507		chr3	16600001	16700000	0.240243		chr3	16600000	16700000	1.11386		chr3	16700001	16800000	0.00116803
chr12	8400000	8500000	4		chr3	16700000	16800000	452		chr3	16700001	16800000	0.200946		chr3	16700000	16800000	0.79775		chr3	16800001	16900000	0.000971542
chr12	8500000	8600000	3		chr3	16800000	16900000	447		chr3	16800001	16900000	0.23161		chr3	16800000	16900000	0.947209		chr3	16900001	17000000	0.000997528
chr12	8600000	8700000	14		chr3	16900000	17000000	497		chr3	16900001	17000000	0.255584		chr3	16900000	17000000	1.21564		chr3	17000001	17100000	0.00126206
chr12	8700000	8800000	4		chr3	17000000	17100000	524		chr3	17000001	17100000	0.245824		chr3	17000000	17100000	0.998558		chr3	17100001	17200000	0.00122092
chr12	8800000	8900000	10		chr3	17100000	17200000	591		chr3	17100001	17200000	0.232924		chr3	17100000	17200000	0.91369		chr3	17200001	17300000	0.0014174
chr12	8900000	9000000	10		chr3	17200000	17300000	482		chr3	17200001	17300000	0.237787		chr3	17200000	17300000	1.21339		chr3	17300001	17400000	0.00117521
chr12	9000000	9100000	9		chr3	17300000	17400000	426		chr3	17300001	17400000	0.252561		chr3	17300000	17400000	0.794213		chr3	17400001	17500000	0.000947758
chr12	9100000	9200000	10		chr3	17400000	17500000	310		chr3	17400001	17500000	0.228541		chr3	17400000	17500000	0.90429		chr3	17500001	17600000	0.000654693
chr12	9200000	9300000	3		chr3	17500000	17600000	303		chr3	17500001	17600000	0.248227		chr3	17500000	17600000	1.25318		chr3	17600001	17700000	0.00072245
chr12	9300000	9400000	7		chr3	17600000	17700000	309		chr3	17600001	17700000	0.206539		chr3	17600000	17700000	0.939277		chr3	17700001	17800000	0.000713582
chr12	9400000	9500000	10		chr3	17700000	17800000	555		chr3	17700001	17800000	0.221897		chr3	17700000	17800000	0.771911		chr3	17800001	17900000	0.00122208
chr12	9500000	9600000	10		chr3	17800000	17900000	640		chr3	17800001	17900000	0.230654		chr3	17800000	17900000	1.00614		chr3	17900001	18000000	0.0015349
chr12	9600000	9700000	4		chr3	17900000	18000000	637		chr3	17900001	18000000	0.212758		chr3	17900000	18000000	1.22212		chr3	18000001	18100000	0.00159589
chr12	9700000	9800000	5		chr3	18000000	18100000	346		chr3	18000001	18100000	0.240632		chr3	18000000	18100000	0.839186		chr3	18100001	18200000	0.000794667
chr12	9800000	9900000	1		chr3	18100000	18200000	508		chr3	18100001	18200000	0.262848		chr3	18100000	18200000	1.25632		chr3	18200001	18300000	0.00124897
chr12	9900000	10000000	3		chr3	18200000	18300000	556		chr3	18200001	18300000	0.254613		chr3	18200000	18300000	1.06412		chr3	18300001	18400000	0.0013127
chr12	10000000	10100000	8		chr3	18300000	18400000	366		chr3	18300001	18400000	0.231021		chr3	18300000	18400000	0.96523		chr3	18400001	18500000	0.00076456
chr12	10100000	10200000	9		chr3	18400000	18500000	460		chr3	18400001	18500000	0.266919		chr3	18400000	18500000	1.12553		chr3	18500001	18600000	0.00102489
chr12	10200000	10300000	3		chr3	18500000	18600000	519		chr3	18500001	18600000	0.263809		chr3	18500000	18600000	1.23153		chr3	18600001	18700000	0.00117357
chr12	10300000	10400000	2		chr3	18600000	18700000	498		chr3	18600001	18700000	0.250384		chr3	18600000	18700000	0.919277		chr3	18700001	18800000	0.00112635
chr12	10400000	10500000	6		chr3	18700000	18800000	511		chr3	18700001	18800000	0.231225		chr3	18700000	18800000	1.1264		chr3	18800001	18900000	0.00118858
chr12	10500000	10600000	1		chr3	18800000	18900000	523		chr3	18800001	18900000	0.240282		chr3	18800000	18900000	1.32095		chr3	18900001	19000000	0.00129555
chr12	10600000	10700000	1		chr3	18900000	19000000	512		chr3	18900001	19000000	0.245201		chr3	18900000	19000000	0.678721		chr3	19000001	19100000	0.00107885
chr12	10700000	10800000	1		chr3	19000000	19100000	566		chr3	19000001	19100000	0.256134		chr3	19000000	19100000	1.08893		chr3	19100001	19200000	0.0013709
chr12	10800000	10900000	2		chr3	19100000	19200000	500		chr3	19100001	19200000	0.23311		chr3	19100000	19200000	0.560102		chr3	19200001	19300000	0.00107666
chr12	10900000	11000000	4		chr3	19200000	19300000	630		chr3	19200001	19300000	0.251597		chr3	19200000	19300000	1.16099		chr3	19300001	19400000	0.00150542
chr12	11000000	11100000	8		chr3	19300000	19400000	832		chr3	19300001	19400000	0.251814		chr3	19300000	19400000	0.978808		chr3	19400001	19500000	0.00209625
chr12	11100000	11200000	2		chr3	19400000	19500000	663		chr3	19400001	19500000	0.204206		chr3	19400000	19500000	0.971636		chr3	19500001	19600000	0.00155621
chr12	11200000	11300000	1		chr3	19500000	19600000	446		chr3	19500001	19600000	0.202521		chr3	19500000	19600000	1.12702		chr3	19600001	19700000	0.00102909
chr12	11300000	11400000	10		chr3	19600000	19700000	518		chr3	19600001	19700000	0.215992		chr3	19600000	19700000	1.12758		chr3	19700001	19800000	0.00116102
chr12	11400000	11500000	6		chr3	19700000	19800000	440		chr3	19700001	19800000	0.235417		chr3	19700000	19800000	0.774515		chr3	19800001	19900000	0.000954089
chr12	11500000	11600000	12		chr3	19800000	19900000	556		chr3	19800001	19900000	0.235754		chr3	19800000	19900000	0.840446		chr3	19900001	20000000	0.00126478
chr12	11600000	11700000	11		chr3	19900000	20000000	413		chr3	19900001	20000000	0.242728		chr3	19900000	20000000	1.09961		chr3	20000001	20100000	0.000941373
chr12	11700000	11800000	8		chr3	20000000	20100000	503		chr3	20000001	20100000	0.224336		chr3	20000000	20100000	1.07409		chr3	20100001	20200000	0.00118913
chr12	11900000	12000000	2		chr3	20100000	20200000	451		chr3	20100001	20200000	0.225369		chr3	20100000	20200000	0.823113		chr3	20200001	20300000	0.0010241
chr12	12000000	12100000	3		chr3	20200000	20300000	519		chr3	20200001	20300000	0.216046		chr3	20200000	20300000	1.28242		chr3	20300001	20400000	0.00124949
chr12	12100000	12200000	4		chr3	20300000	20400000	650		chr3	20300001	20400000	0.246255		chr3	20300000	20400000	0.965709		chr3	20400001	20500000	0.00155202
chr12	12200000	12300000	2		chr3	20400000	20500000	543		chr3	20400001	20500000	0.213653		chr3	20400000	20500000	1.03399		chr3	20500001	20600000	0.0012296
chr12	12300000	12400000	3		chr3	20500000	20600000	594		chr3	20500001	20600000	0.236769		chr3	20500000	20600000	0.892986		chr3	20600001	20700000	0.00140154
chr12	12400000	12500000	2		chr3	20600000	20700000	390		chr3	20600001	20700000	0.229544		chr3	20600000	20700000	0.892774		chr3	20700001	20800000	0.00089723
chr12	12500000	12600000	4		chr3	20700000	20800000	600		chr3	20700001	20800000	0.243061		chr3	20700000	20800000	1.06146		chr3	20800001	20900000	0.00149613
chr12	12600000	12700000	5		chr3	20800000	20900000	531		chr3	20800001	20900000	0.230061		chr3	20800000	20900000	1.0255		chr3	20900001	21000000	0.00121711
chr12	12700000	12800000	6		chr3	20900000	21000000	457		chr3	20900001	21000000	0.247199		chr3	20900000	21000000	0.940343		chr3	21000001	21100000	0.00101938
chr12	12800000	12900000	12		chr3	21000000	21100000	185		chr3	21000001	21100000	0.268387		chr3	21000000	21100000	0.728585		chr3	21100001	21200000	0.000396953
chr12	12900000	13000000	4		chr3	21100000	21200000	378		chr3	21100001	21200000	0.20683		chr3	21100000	21200000	0.829087		chr3	21200001	21300000	0.000823564
chr12	13000000	13100000	9		chr3	21200000	21300000	486		chr3	21200001	21300000	0.257047		chr3	21200000	21300000	1.14433		chr3	21300001	21400000	0.001081
chr12	13100000	13200000	3		chr3	21300000	21400000	582		chr3	21300001	21400000	0.248911		chr3	21300000	21400000	1.2127		chr3	21400001	21500000	0.0013676
chr12	13200000	13300000	1		chr3	21400000	21500000	393		chr3	21400001	21500000	0.248058		chr3	21400000	21500000	1.11302		chr3	21500001	21600000	0.000888523
chr12	13300000	13400000	2		chr3	21500000	21600000	508		chr3	21500001	21600000	0.250233		chr3	21500000	21600000	1.21928		chr3	21600001	21700000	0.00115674
chr12	13400000	13500000	6		chr3	21600000	21700000	539		chr3	21600001	21700000	0.253372		chr3	21600000	21700000	0.94686		chr3	21700001	21800000	0.00120827
chr12	13500000	13600000	4		chr3	21700000	21800000	504		chr3	21700001	21800000	0.242914		chr3	21700000	21800000	1.01439		chr3	21800001	21900000	0.00114881
chr12	13600000	13700000	6		chr3	21800000	21900000	573		chr3	21800001	21900000	0.247724		chr3	21800000	21900000	1.22859		chr3	21900001	22000000	0.00131377
chr12	13700000	13800000	8		chr3	21900000	22000000	617		chr3	21900001	22000000	0.227676		chr3	21900000	22000000	1.12063		chr3	22000001	22100000	0.00141741
chr12	13800000	13900000	2		chr3	22000000	22100000	568		chr3	22000001	22100000	0.250119		chr3	22000000	22100000	1.26148		chr3	22100001	22200000	0.00133916
chr12	13900000	14000000	4		chr3	22100000	22200000	567		chr3	22100001	22200000	0.252874		chr3	22100000	22200000	0.846079		chr3	22200001	22300000	0.00129675
chr12	14100000	14200000	1		chr3	22200000	22300000	824		chr3	22200001	22300000	0.214156		chr3	22200000	22300000	0.950109		chr3	22300001	22400000	0.00205453
chr12	14200000	14300000	6		chr3	22300000	22400000	358		chr3	22300001	22400000	0.204868		chr3	22300000	22400000	0.974853		chr3	22400001	22500000	0.000880628
chr12	14300000	14400000	9		chr3	22400000	22500000	763		chr3	22400001	22500000	0.209734		chr3	22400000	22500000	1.06041		chr3	22500001	22600000	0.00196508
chr12	14400000	14500000	3		chr3	22500000	22600000	846		chr3	22500001	22600000	0.221241		chr3	22500000	22600000	0.974276		chr3	22600001	22700000	0.0022187
chr12	14500000	14600000	4		chr3	22600000	22700000	718		chr3	22600001	22700000	0.16878		chr3	22600000	22700000	0.896214		chr3	22700001	22800000	0.00181354
chr12	14600000	14700000	10		chr3	22700000	22800000	697		chr3	22700001	22800000	0.184713		chr3	22700000	22800000	0.641056		chr3	22800001	22900000	0.00164487
chr12	14700000	14800000	9		chr3	22800000	22900000	779		chr3	22800001	22900000	0.175285		chr3	22800000	22900000	0.933063		chr3	22900001	23000000	0.00194581
chr12	14800000	14900000	5		chr3	22900000	23000000	740		chr3	22900001	23000000	0.17623		chr3	22900000	23000000	0.951586		chr3	23000001	23100000	0.00189379
chr12	14900000	15000000	8		chr3	23000000	23100000	843		chr3	23000001	23100000	0.178228		chr3	23000000	23100000	0.986401		chr3	23100001	23200000	0.00217732
chr12	15000000	15100000	8		chr3	23100000	23200000	874		chr3	23100001	23200000	0.171505		chr3	23100000	23200000	0.859936		chr3	23200001	23300000	0.00225977
chr12	15100000	15200000	1		chr3	23200000	23300000	895		chr3	23200001	23300000	0.145665		chr3	23200000	23300000	1.06274		chr3	23300001	23400000	0.00236172
chr12	15200000	15300000	1		chr3	23300000	23400000	907		chr3	23300001	23400000	0.161301		chr3	23300000	23400000	0.92499		chr3	23400001	23500000	0.00240911
chr12	15300000	15400000	3		chr3	23400000	23500000	1033		chr3	23400001	23500000	0.133642		chr3	23400000	23500000	0.760446		chr3	23500001	23600000	0.00273268
chr12	15400000	15500000	11		chr3	23500000	23600000	1205		chr3	23500001	23600000	0.107581		chr3	23500000	23600000	1.05594		chr3	23600001	23700000	0.00329388
chr12	15500000	15600000	11		chr3	23600000	23700000	827		chr3	23600001	23700000	0.123616		chr3	23600000	23700000	0.82871		chr3	23700001	23800000	0.00214045
chr12	15600000	15700000	5		chr3	23700000	23800000	1130		chr3	23700001	23800000	0.179517		chr3	23700000	23800000	0.832487		chr3	23800001	23900000	0.00298062
chr12	15700000	15800000	3		chr3	23800000	23900000	1258		chr3	23800001	23900000	0.123993		chr3	23800000	23900000	0.972668		chr3	23900001	24000000	0.00335397
chr12	15800000	15900000	1		chr3	23900000	24000000	1107		chr3	23900001	24000000	0.125366		chr3	23900000	24000000	0.947533		chr3	24000001	24100000	0.00301434
chr12	15900000	16000000	3		chr3	24000000	24100000	888		chr3	24000001	24100000	0.105178		chr3	24000000	24100000	0.755764		chr3	24100001	24200000	0.00232949
chr12	16000000	16100000	10		chr3	24100000	24200000	992		chr3	24100001	24200000	0.126923		chr3	24100000	24200000	0.913961		chr3	24200001	24300000	0.00267434
chr12	16100000	16200000	9		chr3	24200000	24300000	1105		chr3	24200001	24300000	0.141343		chr3	24200000	24300000	0.795216		chr3	24300001	24400000	0.00297785
chr12	16200000	16300000	7		chr3	24300000	24400000	1084		chr3	24300001	24400000	0.10965		chr3	24300000	24400000	0.843699		chr3	24400001	24500000	0.00291691
chr12	16300000	16400000	6		chr3	24400000	24500000	804		chr3	24400001	24500000	0.0994271		chr3	24400000	24500000	0.723403		chr3	24500001	24600000	0.00209715
chr12	16400000	16500000	9		chr3	24500000	24600000	1021		chr3	24500001	24600000	0.0963188		chr3	24500000	24600000	0.804974		chr3	24600001	24700000	0.00265293
chr12	16500000	16600000	7		chr3	24600000	24700000	1192		chr3	24600001	24700000	0.139823		chr3	24600000	24700000	0.97324		chr3	24700001	24800000	0.00312764
chr12	16600000	16700000	2		chr3	24700000	24800000	1316		chr3	24700001	24800000	0.149811		chr3	24700000	24800000	0.954766		chr3	24800001	24900000	0.00358669
chr12	16700000	16800000	7		chr3	24800000	24900000	1388		chr3	24800001	24900000	0.0989247		chr3	24800000	24900000	0.618066		chr3	24900001	25000000	0.00367549
chr12	16800000	16900000	5		chr3	24900000	25000000	1056		chr3	24900001	25000000	0.0511251		chr3	24900000	25000000	0.927253		chr3	25000001	25100000	0.00287745
chr12	16900000	17000000	7		chr3	25000000	25100000	998		chr3	25000001	25100000	0.0886811		chr3	25000000	25100000	0.87225		chr3	25100001	25200000	0.00260971
chr12	17000000	17100000	9		chr3	25100000	25200000	957		chr3	25100001	25200000	0.143013		chr3	25100000	25200000	0.795803		chr3	25200001	25300000	0.00252055
chr12	17100000	17200000	3		chr3	25200000	25300000	922		chr3	25200001	25300000	0.147673		chr3	25200000	25300000	0.809294		chr3	25300001	25400000	0.00241655
chr12	17200000	17300000	6		chr3	25300000	25400000	913		chr3	25300001	25400000	0.143873		chr3	25300000	25400000	0.692162		chr3	25400001	25500000	0.00230902
chr12	17300000	17400000	9		chr3	25400000	25500000	1085		chr3	25400001	25500000	0.140672		chr3	25400000	25500000	0.86472		chr3	25500001	25600000	0.00288143
chr12	17400000	17500000	5		chr3	25500000	25600000	1234		chr3	25500001	25600000	0.122726		chr3	25500000	25600000	0.945339		chr3	25600001	25700000	0.00337424
chr12	17500000	17600000	11		chr3	25600000	25700000	1229		chr3	25600001	25700000	0.106467		chr3	25600000	25700000	0.931011		chr3	25700001	25800000	0.00327856
chr12	17600000	17700000	7		chr3	25700000	25800000	1031		chr3	25700001	25800000	0.14012		chr3	25700000	25800000	0.880964		chr3	25800001	25900000	0.00277979
chr12	17700000	17800000	2		chr3	25800000	25900000	816		chr3	25800001	25900000	0.11932		chr3	25800000	25900000	0.886326		chr3	25900001	26000000	0.00212586
chr12	17800000	17900000	3		chr3	25900000	26000000	1165		chr3	25900001	26000000	0.164049		chr3	25900000	26000000	0.923908		chr3	26000001	26100000	0.00316172
chr12	17900000	18000000	10		chr3	26000000	26100000	1195		chr3	26000001	26100000	0.114925		chr3	26000000	26100000	0.827891		chr3	26100001	26200000	0.00321588
chr12	18000000	18100000	8		chr3	26100000	26200000	972		chr3	26100001	26200000	0.0878081		chr3	26100000	26200000	0.710705		chr3	26200001	26300000	0.00253052
chr12	18100000	18200000	6		chr3	26200000	26300000	1065		chr3	26200001	26300000	0.0799186		chr3	26200000	26300000	0.92231		chr3	26300001	26400000	0.0028322
chr12	18200000	18300000	3		chr3	26300000	26400000	960		chr3	26300001	26400000	0.114548		chr3	26300000	26400000	0.940726		chr3	26400001	26500000	0.00257174
chr12	18300000	18400000	1		chr3	26400000	26500000	1121		chr3	26400001	26500000	0.124733		chr3	26400000	26500000	0.934444		chr3	26500001	26600000	0.00300415
chr12	18500000	18600000	5		chr3	26500000	26600000	897		chr3	26500001	26600000	0.134762		chr3	26500000	26600000	0.976777		chr3	26600001	26700000	0.00245256
chr12	18600000	18700000	5		chr3	26600000	26700000	593		chr3	26600001	26700000	0.158632		chr3	26600000	26700000	0.950959		chr3	26700001	26800000	0.00156812
chr12	18700000	18800000	3		chr3	26700000	26800000	881		chr3	26700001	26800000	0.0912527		chr3	26700000	26800000	0.589892		chr3	26800001	26900000	0.00224806
chr12	18800000	18900000	3		chr3	26800000	26900000	1002		chr3	26800001	26900000	0.102197		chr3	26800000	26900000	0.753521		chr3	26900001	27000000	0.00258596
chr12	18900000	19000000	1		chr3	26900000	27000000	876		chr3	26900001	27000000	0.108328		chr3	26900000	27000000	0.820493		chr3	27000001	27100000	0.00229882
chr12	19000000	19100000	4		chr3	27000000	27100000	952		chr3	27000001	27100000	0.103109		chr3	27000000	27100000	0.73938		chr3	27100001	27200000	0.00244911
chr12	19100000	19200000	7		chr3	27100000	27200000	733		chr3	27100001	27200000	0.107557		chr3	27100000	27200000	0.771012		chr3	27200001	27300000	0.00191687
chr12	19200000	19300000	2		chr3	27200000	27300000	847		chr3	27200001	27300000	0.11544		chr3	27200000	27300000	0.598033		chr3	27300001	27400000	0.0021366
chr12	19300000	19400000	6		chr3	27300000	27400000	790		chr3	27300001	27400000	0.135605		chr3	27300000	27400000	0.858277		chr3	27400001	27500000	0.00201539
chr12	19400000	19500000	4		chr3	27400000	27500000	617		chr3	27400001	27500000	0.144096		chr3	27400000	27500000	0.736951		chr3	27500001	27600000	0.0015181
chr12	19500000	19600000	7		chr3	27500000	27600000	738		chr3	27500001	27600000	0.135018		chr3	27500000	27600000	0.722445		chr3	27600001	27700000	0.00183732
chr12	19600000	19700000	4		chr3	27600000	27700000	846		chr3	27600001	27700000	0.114438		chr3	27600000	27700000	0.776969		chr3	27700001	27800000	0.00208446
chr12	19700000	19800000	4		chr3	27700000	27800000	555		chr3	27700001	27800000	0.144695		chr3	27700000	27800000	0.656867		chr3	27800001	27900000	0.00130529
chr12	19800000	19900000	5		chr3	27800000	27900000	759		chr3	27800001	27900000	0.179355		chr3	27800000	27900000	0.925821		chr3	27900001	28000000	0.00179721
chr12	19900000	20000000	5		chr3	27900000	28000000	652		chr3	27900001	28000000	0.201539		chr3	27900000	28000000	0.556591		chr3	28000001	28100000	0.00148912
chr12	20000000	20100000	7		chr3	28000000	28100000	505		chr3	28000001	28100000	0.178304		chr3	28000000	28100000	0.744187		chr3	28100001	28200000	0.00110634
chr12	20100000	20200000	5		chr3	28100000	28200000	296		chr3	28100001	28200000	0.219679		chr3	28100000	28200000	0.594631		chr3	28200001	28300000	0.000575649
chr12	20200000	20300000	9		chr3	28200000	28300000	176		chr3	28200001	28300000	0.225179		chr3	28200000	28300000	0.360305		chr3	28300001	28400000	0.000312375
chr12	20300000	20400000	3		chr3	28300000	28400000	212		chr3	28300001	28400000	0.264232		chr3	28300000	28400000	0.420781		chr3	28400001	28500000	0.000440782
chr12	20400000	20500000	3		chr3	28400000	28500000	25		chr3	28400001	28500000	0.224135		chr3	28400000	28500000	0.84706		chr3	28500001	28600000	5.20997e-05
chr12	20500000	20600000	2		chr4	0	100000	328		chr3	28500001	28600000	0.179023		chr4	0	100000	0.813458		chr4	1	100000	0.000733024
chr12	20600000	20700000	2		chr4	100000	200000	492		chr4	1	100000	0.237382		chr4	100000	200000	0.663433		chr4	100001	200000	0.000708563
chr12	20700000	20800000	1		chr4	200000	300000	570		chr4	100001	200000	0.226154		chr4	200000	300000	0.622665		chr4	200001	300000	0.00102727
chr12	20800000	20900000	10		chr4	300000	400000	337		chr4	200001	300000	0.237964		chr4	300000	400000	0.691579		chr4	300001	400000	0.00122963
chr12	20900000	21000000	10		chr4	400000	500000	366		chr4	300001	400000	0.255662		chr4	400000	500000	0.593285		chr4	400001	500000	0.000747504
chr12	21000000	21100000	9		chr4	500000	600000	519		chr4	400001	500000	0.271835		chr4	500000	600000	0.854435		chr4	500001	600000	0.000786449
chr12	21100000	21200000	3		chr4	600000	700000	886		chr4	500001	600000	0.209253		chr4	600000	700000	0.908838		chr4	600001	700000	0.00124499
chr12	21200000	21300000	3		chr4	700000	800000	694		chr4	600001	700000	0.193193		chr4	700000	800000	0.742781		chr4	700001	800000	0.00229077
chr12	21300000	21400000	1		chr4	800000	900000	609		chr4	700001	800000	0.121397		chr4	800000	900000	0.883392		chr4	800001	900000	0.00172697
chr12	21400000	21500000	5		chr4	900000	1000000	769		chr4	800001	900000	0.137531		chr4	900000	1000000	0.840464		chr4	900001	1000000	0.00152574
chr12	21500000	21600000	5		chr4	1000000	1100000	714		chr4	900001	1000000	0.183929		chr4	1000000	1100000	0.966676		chr4	1000001	1100000	0.00193371
chr12	21700000	21800000	1		chr4	1100000	1200000	773		chr4	1000001	1100000	0.15505		chr4	1100000	1200000	0.651875		chr4	1100001	1200000	0.00188289
chr12	21800000	21900000	3		chr4	1200000	1300000	623		chr4	1100001	1200000	0.142163		chr4	1200000	1300000	1.00277		chr4	1200001	1300000	0.00192173
chr12	21900000	22000000	2		chr4	1300000	1400000	637		chr4	1200001	1300000	0.104413		chr4	1300000	1400000	0.733382		chr4	1300001	1400000	0.00166142
chr12	22000000	22100000	7		chr4	1400000	1500000	693		chr4	1300001	1400000	0.103599		chr4	1400000	1500000	1.24022		chr4	1400001	1500000	0.00160474
chr12	22100000	22200000	4		chr4	1500000	1600000	712		chr4	1400001	1500000	0.148656		chr4	1500000	1600000	1.24345		chr4	1500001	1600000	0.00181442
chr12	22200000	22300000	8		chr4	1600000	1700000	452		chr4	1500001	1600000	0.18304		chr4	1600000	1700000	1.12583		chr4	1600001	1700000	0.00189661
chr12	22300000	22400000	7		chr4	1700000	1800000	523		chr4	1600001	1700000	0.17734		chr4	1700000	1800000	0.856358		chr4	1700001	1800000	0.00124051
chr12	22400000	22500000	10		chr4	1800000	1900000	882		chr4	1700001	1800000	0.123427		chr4	1800000	1900000	0.657215		chr4	1800001	1900000	0.00137107
chr12	22500000	22548865	3		chr4	1900000	2000000	1009		chr4	1800001	1900000	0.125351		chr4	1900000	2000000	0.780306		chr4	1900001	2000000	0.0022669
chr13	0	100000	3		chr4	2000000	2100000	979		chr4	1900001	2000000	0.115814		chr4	2000000	2100000	0.920803		chr4	2000001	2100000	0.00270422
chr13	100000	200000	1		chr4	2100000	2200000	980		chr4	2000001	2100000	0.0942939		chr4	2100000	2200000	0.775679		chr4	2100001	2200000	0.00258632
chr13	200000	300000	3		chr4	2200000	2300000	1097		chr4	2100001	2200000	0.116291		chr4	2200000	2300000	0.898806		chr4	2200001	2300000	0.00239784
chr13	300000	400000	5		chr4	2300000	2400000	942		chr4	2200001	2300000	0.165375		chr4	2300000	2400000	0.861298		chr4	2300001	2400000	0.00284408
chr13	400000	500000	6		chr4	2400000	2500000	815		chr4	2300001	2400000	0.149163		chr4	2400000	2500000	0.788345		chr4	2400001	2500000	0.00245755
chr13	500000	600000	5		chr4	2500000	2600000	1088		chr4	2400001	2500000	0.097983		chr4	2500000	2600000	0.808185		chr4	2500001	2600000	0.00216298
chr13	600000	700000	6		chr4	2600000	2700000	1078		chr4	2500001	2600000	0.120369		chr4	2600000	2700000	1.07198		chr4	2600001	2700000	0.00286278
chr13	700000	800000	5		chr4	2700000	2800000	1080		chr4	2600001	2700000	0.1151		chr4	2700000	2800000	0.72106		chr4	2700001	2800000	0.00298656
chr13	800000	900000	4		chr4	2800000	2900000	1123		chr4	2700001	2800000	0.125202		chr4	2800000	2900000	0.934566		chr4	2800001	2900000	0.00286642
chr13	900000	1000000	8		chr4	2900000	3000000	1060		chr4	2800001	2900000	0.0963971		chr4	2900000	3000000	0.928343		chr4	2900001	3000000	0.00308787
chr13	1200000	1300000	1		chr4	3000000	3100000	776		chr4	2900001	3000000	0.10069		chr4	3000000	3100000	0.845088		chr4	3000001	3100000	0.00291795
chr13	1400000	1500000	1		chr4	3100000	3200000	1001		chr4	3000001	3100000	0.108104		chr4	3100000	3200000	0.884895		chr4	3100001	3200000	0.00202337
chr13	1500000	1600000	5		chr4	3200000	3300000	1173		chr4	3100001	3200000	0.108936		chr4	3200000	3300000	1.02763		chr4	3200001	3300000	0.00274322
chr13	1700000	1800000	3		chr4	3300000	3400000	896		chr4	3200001	3300000	0.124767		chr4	3300000	3400000	0.858281		chr4	3300001	3400000	0.00333068
chr13	1800000	1900000	1		chr4	3400000	3500000	705		chr4	3300001	3400000	0.117003		chr4	3400000	3500000	0.8586		chr4	3400001	3500000	0.00246453
chr13	1900000	2000000	1		chr4	3500000	3600000	971		chr4	3400001	3500000	0.117368		chr4	3500000	3600000	0.71016		chr4	3500001	3600000	0.00196987
chr13	2200000	2300000	2		chr4	3600000	3700000	943		chr4	3500001	3600000	0.0742205		chr4	3600000	3700000	0.949617		chr4	3600001	3700000	0.00249139
chr13	2300000	2400000	4		chr4	3700000	3800000	982		chr4	3600001	3700000	0.140477		chr4	3700000	3800000	0.969165		chr4	3700001	3800000	0.00249453
chr13	2400000	2500000	2		chr4	3800000	3900000	980		chr4	3700001	3800000	0.12453		chr4	3800000	3900000	0.860184		chr4	3800001	3900000	0.00266574
chr13	2500000	2600000	2		chr4	3900000	4000000	1078		chr4	3800001	3900000	0.154838		chr4	3900000	4000000	0.90797		chr4	3900001	4000000	0.00259358
chr13	2600000	2700000	5		chr4	4000000	4100000	819		chr4	3900001	4000000	0.178173		chr4	4000000	4100000	0.912054		chr4	4000001	4100000	0.0028287
chr13	2700000	2800000	1		chr4	4100000	4200000	807		chr4	4000001	4100000	0.153832		chr4	4100000	4200000	0.723977		chr4	4100001	4200000	0.00213915
chr13	2800000	2900000	4		chr4	4200000	4300000	809		chr4	4100001	4200000	0.140619		chr4	4200000	4300000	0.972147		chr4	4200001	4300000	0.0021109
chr13	2900000	3000000	6		chr4	4300000	4400000	952		chr4	4200001	4300000	0.118959		chr4	4300000	4400000	0.92591		chr4	4300001	4400000	0.00215261
chr13	3000000	3100000	4		chr4	4400000	4500000	828		chr4	4300001	4400000	0.150605		chr4	4400000	4500000	0.851803		chr4	4400001	4500000	0.00258078
chr13	3100000	3200000	1		chr4	4500000	4600000	1001		chr4	4400001	4500000	0.129305		chr4	4500000	4600000	0.623477		chr4	4500001	4600000	0.00208659
chr13	3200000	3300000	6		chr4	4600000	4700000	1022		chr4	4500001	4600000	0.16415		chr4	4600000	4700000	0.702486		chr4	4600001	4700000	0.00261699
chr13	3300000	3400000	1		chr4	4700000	4800000	983		chr4	4600001	4700000	0.122177		chr4	4700000	4800000	0.807879		chr4	4700001	4800000	0.00275452
chr13	3500000	3600000	3		chr4	4800000	4900000	978		chr4	4700001	4800000	0.175016		chr4	4800000	4900000	0.760944		chr4	4800001	4900000	0.00263462
chr13	3600000	3700000	6		chr4	4900000	5000000	873		chr4	4800001	4900000	0.137656		chr4	4900000	5000000	1.16826		chr4	4900001	5000000	0.00251327
chr13	3700000	3800000	1		chr4	5000000	5100000	894		chr4	4900001	5000000	0.135504		chr4	5000000	5100000	1.09054		chr4	5000001	5100000	0.00237575
chr13	3800000	3900000	5		chr4	5100000	5200000	571		chr4	5000001	5100000	0.154097		chr4	5100000	5200000	0.699779		chr4	5100001	5200000	0.00237462
chr13	3900000	4000000	5		chr4	5200000	5300000	967		chr4	5100001	5200000	0.144604		chr4	5200000	5300000	0.802815		chr4	5200001	5300000	0.0014201
chr13	4000000	4100000	5		chr4	5300000	5400000	855		chr4	5200001	5300000	0.137961		chr4	5300000	5400000	0.95573		chr4	5300001	5400000	0.00244638
chr13	4100000	4200000	8		chr4	5400000	5500000	903		chr4	5300001	5400000	0.158758		chr4	5400000	5500000	0.701462		chr4	5400001	5500000	0.00215416
chr13	4200000	4300000	5		chr4	5500000	5600000	1073		chr4	5400001	5500000	0.174123		chr4	5500000	5600000	1.0099		chr4	5500001	5600000	0.0023019
chr13	4300000	4400000	1		chr4	5600000	5700000	1097		chr4	5500001	5600000	0.15622		chr4	5600000	5700000	0.945117		chr4	5600001	5700000	0.00286414
chr13	4400000	4500000	1		chr4	5700000	5800000	1049		chr4	5600001	5700000	0.149899		chr4	5700000	5800000	0.886204		chr4	5700001	5800000	0.00286914
chr13	4500000	4600000	1		chr4	5800000	5900000	986		chr4	5700001	5800000	0.12396		chr4	5800000	5900000	0.897114		chr4	5800001	5900000	0.0027491
chr13	4600000	4700000	5		chr4	5900000	6000000	873		chr4	5800001	5900000	0.120674		chr4	5900000	6000000	0.751379		chr4	5900001	6000000	0.00254633
chr13	4700000	4800000	5		chr4	6000000	6100000	685		chr4	5900001	6000000	0.132899		chr4	6000000	6100000	0.760603		chr4	6000001	6100000	0.00218289
chr13	4900000	5000000	2		chr4	6100000	6200000	678		chr4	6000001	6100000	0.173843		chr4	6100000	6200000	0.975062		chr4	6100001	6200000	0.00166607
chr13	5000000	5100000	9		chr4	6200000	6300000	528		chr4	6100001	6200000	0.187586		chr4	6200000	6300000	0.796948		chr4	6200001	6300000	0.00173094
chr13	5100000	5200000	8		chr4	6300000	6400000	453		chr4	6200001	6300000	0.188848		chr4	6300000	6400000	1.08607		chr4	6300001	6400000	0.00128384
chr13	5200000	5300000	4		chr4	6400000	6500000	381		chr4	6300001	6400000	0.195559		chr4	6400000	6500000	1.18544		chr4	6400001	6500000	0.00111095
chr13	5300000	5400000	8		chr4	6500000	6600000	593		chr4	6400001	6500000	0.202854		chr4	6500000	6600000	0.802641		chr4	6500001	6600000	0.000912304
chr13	5400000	5500000	9		chr4	6600000	6700000	595		chr4	6500001	6600000	0.216608		chr4	6600000	6700000	0.674991		chr4	6600001	6700000	0.00135334
chr13	5500000	5600000	3		chr4	6700000	6800000	623		chr4	6600001	6700000	0.213664		chr4	6700000	6800000	0.944445		chr4	6700001	6800000	0.00142073
chr13	5600000	5700000	1		chr4	6800000	6900000	519		chr4	6700001	6800000	0.223152		chr4	6800000	6900000	0.984237		chr4	6800001	6900000	0.00157299
chr13	5700000	5800000	1		chr4	6900000	7000000	627		chr4	6800001	6900000	0.17194		chr4	6900000	7000000	0.90175		chr4	6900001	7000000	0.0013391
chr13	5800000	5900000	5		chr4	7000000	7100000	758		chr4	6900001	7000000	0.195935		chr4	7000000	7100000	0.998326		chr4	7000001	7100000	0.00157736
chr13	5900000	6000000	4		chr4	7100000	7200000	616		chr4	7000001	7100000	0.181358		chr4	7100000	7200000	1.06255		chr4	7100001	7200000	0.00189896
chr13	6000000	6100000	9		chr4	7200000	7300000	813		chr4	7100001	7200000	0.2011		chr4	7200000	7300000	0.947135		chr4	7200001	7300000	0.00159445
chr13	6100000	6200000	6		chr4	7300000	7400000	843		chr4	7200001	7300000	0.182423		chr4	7300000	7400000	0.847211		chr4	7300001	7400000	0.00210072
chr13	6200000	6300000	8		chr4	7400000	7500000	747		chr4	7300001	7400000	0.164176		chr4	7400000	7500000	0.752778		chr4	7400001	7500000	0.00221004
chr13	6300000	6400000	2		chr4	7500000	7600000	748		chr4	7400001	7500000	0.135327		chr4	7500000	7600000	0.911046		chr4	7500001	7600000	0.00191325
chr13	6400000	6500000	4		chr4	7600000	7700000	887		chr4	7500001	7600000	0.173215		chr4	7600000	7700000	0.825574		chr4	7600001	7700000	0.00200326
chr13	6500000	6600000	5		chr4	7700000	7800000	773		chr4	7600001	7700000	0.148224		chr4	7700000	7800000	0.799783		chr4	7700001	7800000	0.00235337
chr13	6600000	6700000	3		chr4	7800000	7900000	724		chr4	7700001	7800000	0.152637		chr4	7800000	7900000	0.883096		chr4	7800001	7900000	0.00201002
chr13	6700000	6800000	4		chr4	7900000	8000000	544		chr4	7800001	7900000	0.167959		chr4	7900000	8000000	0.876824		chr4	7900001	8000000	0.0018543
chr13	6800000	6900000	7		chr4	8000000	8100000	623		chr4	7900001	8000000	0.177023		chr4	8000000	8100000	1.0672		chr4	8000001	8100000	0.00134034
chr13	6900000	7000000	5		chr4	8100000	8200000	505		chr4	8000001	8100000	0.188459		chr4	8100000	8200000	0.692685		chr4	8100001	8200000	0.00157284
chr13	7000000	7100000	4		chr4	8200000	8300000	541		chr4	8100001	8200000	0.194297		chr4	8200000	8300000	0.85163		chr4	8200001	8300000	0.0012167
chr13	7100000	7200000	5		chr4	8300000	8400000	564		chr4	8200001	8300000	0.202614		chr4	8300000	8400000	0.958651		chr4	8300001	8400000	0.00128603
chr13	7200000	7300000	4		chr4	8400000	8500000	531		chr4	8300001	8400000	0.208297		chr4	8400000	8500000	1.18192		chr4	8400001	8500000	0.00130093
chr13	7300000	7400000	4		chr4	8500000	8600000	479		chr4	8400001	8500000	0.225205		chr4	8500000	8600000	1.23933		chr4	8500001	8600000	0.00132834
chr13	7400000	7500000	3		chr4	8600000	8700000	787		chr4	8500001	8600000	0.219081		chr4	8600000	8700000	1.03459		chr4	8600001	8700000	0.00116147
chr13	7500000	7600000	5		chr4	8700000	8800000	427		chr4	8600001	8700000	0.229779		chr4	8700000	8800000	1.09134		chr4	8700001	8800000	0.00203784
chr13	7600000	7700000	8		chr4	8800000	8900000	227		chr4	8700001	8800000	0.246685		chr4	8800000	8900000	0.446379		chr4	8800001	8900000	0.00104384
chr13	7700000	7800000	7		chr4	8900000	9000000	236		chr4	8800001	8900000	0.208653		chr4	8900000	9000000	0.816613		chr4	8900001	9000000	0.0004623
chr13	7800000	7900000	7		chr4	9000000	9100000	423		chr4	8900001	9000000	0.201949		chr4	9000000	9100000	0.94528		chr4	9000001	9100000	0.000497201
chr13	7900000	8000000	5		chr4	9100000	9200000	589		chr4	9000001	9100000	0.224592		chr4	9100000	9200000	0.847955		chr4	9100001	9200000	0.00104473
chr13	8000000	8100000	2		chr4	9200000	9300000	533		chr4	9100001	9200000	0.19015		chr4	9200000	9300000	0.810683		chr4	9200001	9300000	0.0014025
chr13	8100000	8200000	4		chr4	9300000	9400000	492		chr4	9200001	9300000	0.216135		chr4	9300000	9400000	0.97187		chr4	9300001	9400000	0.00125704
chr13	8200000	8300000	6		chr4	9400000	9500000	649		chr4	9300001	9400000	0.194424		chr4	9400000	9500000	0.798058		chr4	9400001	9500000	0.00122177
chr13	8300000	8400000	6		chr4	9500000	9600000	423		chr4	9400001	9500000	0.215186		chr4	9500000	9600000	0.946941		chr4	9500001	9600000	0.00153284
chr13	8400000	8500000	7		chr4	9600000	9700000	652		chr4	9500001	9600000	0.191147		chr4	9600000	9700000	0.886313		chr4	9600001	9700000	0.000922642
chr13	8500000	8600000	5		chr4	9700000	9800000	488		chr4	9600001	9700000	0.222534		chr4	9700000	9800000	1.13178		chr4	9700001	9800000	0.00152432
chr13	8600000	8700000	3		chr4	9800000	9900000	423		chr4	9700001	9800000	0.234081		chr4	9800000	9900000	0.970528		chr4	9800001	9900000	0.00108899
chr13	8700000	8800000	1		chr4	9900000	10000000	305		chr4	9800001	9900000	0.255744		chr4	9900000	10000000	0.925262		chr4	9900001	10000000	0.000948959
chr13	8800000	8900000	1		chr4	10000000	10100000	329		chr4	9900001	10000000	0.238747		chr4	10000000	10100000	1.28115		chr4	10000001	10100000	0.000659032
chr13	8900000	9000000	1		chr4	10100000	10200000	546		chr4	10000001	10100000	0.255706		chr4	10100000	10200000	0.888978		chr4	10100001	10200000	0.000713169
chr13	9000000	9100000	2		chr4	10200000	10300000	360		chr4	10100001	10200000	0.266991		chr4	10200000	10300000	0.964983		chr4	10200001	10300000	0.0012482
chr13	9100000	9200000	4		chr4	10300000	10400000	429		chr4	10200001	10300000	0.2485		chr4	10300000	10400000	0.789315		chr4	10300001	10400000	0.000803122
chr13	9300000	9400000	1		chr4	10400000	10500000	495		chr4	10300001	10400000	0.223201		chr4	10400000	10500000	0.92006		chr4	10400001	10500000	0.000958789
chr13	9400000	9500000	6		chr4	10500000	10600000	569		chr4	10400001	10500000	0.238583		chr4	10500000	10600000	1.01599		chr4	10500001	10600000	0.00114993
chr13	9500000	9600000	4		chr4	10600000	10700000	474		chr4	10500001	10600000	0.237985		chr4	10600000	10700000	0.868348		chr4	10600001	10700000	0.00132771
chr13	9600000	9700000	4		chr4	10700000	10800000	474		chr4	10600001	10700000	0.218208		chr4	10700000	10800000	0.723506		chr4	10700001	10800000	0.00100433
chr13	9700000	9800000	7		chr4	10800000	10900000	420		chr4	10700001	10800000	0.229158		chr4	10800000	10900000	0.414751		chr4	10800001	10900000	0.00109895
chr13	9800000	9900000	4		chr4	10900000	11000000	632		chr4	10800001	10900000	0.218925		chr4	10900000	11000000	0.932931		chr4	10900001	11000000	0.000886041
chr13	9900000	10000000	4		chr4	11000000	11100000	498		chr4	10900001	11000000	0.202021		chr4	11000000	11100000	0.793303		chr4	11000001	11100000	0.00150931
chr13	10000000	10100000	3		chr4	11100000	11200000	445		chr4	11000001	11100000	0.250914		chr4	11100000	11200000	0.998791		chr4	11100001	11200000	0.00117312
chr13	10100000	10200000	6		chr4	11200000	11300000	529		chr4	11100001	11200000	0.22245		chr4	11200000	11300000	1.0345		chr4	11200001	11300000	0.00107144
chr13	10200000	10300000	3		chr4	11300000	11400000	594		chr4	11200001	11300000	0.221391		chr4	11300000	11400000	0.987392		chr4	11300001	11400000	0.00120803
chr13	10300000	10400000	1		chr4	11400000	11500000	576		chr4	11300001	11400000	0.237624		chr4	11400000	11500000	0.953383		chr4	11400001	11500000	0.00141443
chr13	10400000	10500000	5		chr4	11500000	11600000	467		chr4	11400001	11500000	0.221075		chr4	11500000	11600000	0.694457		chr4	11500001	11600000	0.00140422
chr13	10500000	10600000	4		chr4	11600000	11700000	320		chr4	11500001	11600000	0.201683		chr4	11600000	11700000	0.758393		chr4	11600001	11700000	0.00097047
chr13	10600000	10700000	2		chr4	11700000	11800000	438		chr4	11600001	11700000	0.231818		chr4	11700000	11800000	0.587868		chr4	11700001	11800000	0.000679333
chr13	10700000	10800000	6		chr4	11800000	11900000	398		chr4	11700001	11800000	0.229639		chr4	11800000	11900000	0.655435		chr4	11800001	11900000	0.000918498
chr13	10800000	10900000	6		chr4	11900000	12000000	310		chr4	11800001	11900000	0.250295		chr4	11900000	12000000	0.761366		chr4	11900001	12000000	0.000857795
chr13	10900000	11000000	9		chr4	12000000	12100000	280		chr4	11900001	12000000	0.227714		chr4	12000000	12100000	0.655724		chr4	12000001	12100000	0.000636242
chr13	11000000	11100000	8		chr4	12100000	12200000	550		chr4	12000001	12100000	0.249191		chr4	12100000	12200000	0.54538		chr4	12100001	12200000	0.000634095
chr13	11100000	11200000	6		chr4	12200000	12300000	473		chr4	12100001	12200000	0.217588		chr4	12200000	12300000	0.687974		chr4	12200001	12300000	0.00121848
chr13	11200000	11300000	5		chr4	12300000	12400000	570		chr4	12200001	12300000	0.215127		chr4	12300000	12400000	1.01636		chr4	12300001	12400000	0.00100213
chr13	11300000	11400000	5		chr4	12400000	12500000	325		chr4	12300001	12400000	0.242403		chr4	12400000	12500000	1.06662		chr4	12400001	12500000	0.00123528
chr13	11400000	11500000	2		chr4	12500000	12600000	347		chr4	12400001	12500000	0.25121		chr4	12500000	12600000	0.358552		chr4	12500001	12600000	0.000743007
chr13	11500000	11600000	8		chr4	12600000	12700000	453		chr4	12500001	12600000	0.243682		chr4	12600000	12700000	0.734923		chr4	12600001	12700000	0.000716199
chr13	11600000	11700000	4		chr4	12700000	12800000	546		chr4	12600001	12700000	0.238984		chr4	12700000	12800000	0.973773		chr4	12700001	12800000	0.000990513
chr13	11700000	11800000	1		chr4	12800000	12900000	810		chr4	12700001	12800000	0.204775		chr4	12800000	12900000	0.614118		chr4	12800001	12900000	0.00129902
chr13	11800000	11900000	2		chr4	12900000	13000000	440		chr4	12800001	12900000	0.207799		chr4	12900000	13000000	1.03098		chr4	12900001	13000000	0.00199606
chr13	12000000	12100000	6		chr4	13000000	13100000	439		chr4	12900001	13000000	0.13732		chr4	13000000	13100000	0.685984		chr4	13000001	13100000	0.000977895
chr13	12100000	12200000	8		chr4	13100000	13200000	479		chr4	13000001	13100000	0.227852		chr4	13100000	13200000	0.766757		chr4	13100001	13200000	0.00091241
chr13	12200000	12300000	2		chr4	13200000	13300000	311		chr4	13100001	13200000	0.230459		chr4	13200000	13300000	0.723876		chr4	13200001	13300000	0.00102829
chr13	12300000	12400000	10		chr4	13300000	13400000	321		chr4	13200001	13300000	0.224435		chr4	13300000	13400000	0.980479		chr4	13300001	13400000	0.000653734
chr13	12400000	12500000	3		chr4	13400000	13500000	545		chr4	13300001	13400000	0.229213		chr4	13400000	13500000	0.692812		chr4	13400001	13500000	0.000705307
chr13	12500000	12600000	2		chr4	13500000	13600000	446		chr4	13400001	13500000	0.233947		chr4	13500000	13600000	0.608523		chr4	13500001	13600000	0.0011958
chr13	12700000	12800000	1		chr4	13600000	13700000	475		chr4	13500001	13600000	0.213445		chr4	13600000	13700000	1.27579		chr4	13600001	13700000	0.00101345
chr13	12800000	12900000	2		chr4	13700000	13800000	426		chr4	13600001	13700000	0.208134		chr4	13700000	13800000	0.636279		chr4	13700001	13800000	0.00118297
chr13	12900000	13000000	3		chr4	13800000	13900000	382		chr4	13700001	13800000	0.222708		chr4	13800000	13900000	1.04931		chr4	13800001	13900000	0.00092621
chr13	13000000	13100000	5		chr4	13900000	14000000	539		chr4	13800001	13900000	0.220462		chr4	13900000	14000000	0.675031		chr4	13900001	14000000	0.000877708
chr13	13200000	13300000	4		chr4	14000000	14100000	564		chr4	13900001	14000000	0.250059		chr4	14000000	14100000	0.917459		chr4	14000001	14100000	0.00114323
chr13	13300000	13400000	1		chr4	14100000	14200000	608		chr4	14000001	14100000	0.221508		chr4	14100000	14200000	0.72347		chr4	14100001	14200000	0.00138461
chr13	13400000	13500000	7		chr4	14200000	14300000	508		chr4	14100001	14200000	0.21613		chr4	14200000	14300000	0.935569		chr4	14200001	14300000	0.00141115
chr13	13500000	13600000	8		chr4	14300000	14400000	493		chr4	14200001	14300000	0.219961		chr4	14300000	14400000	0.608922		chr4	14300001	14400000	0.00114721
chr13	13600000	13700000	2		chr4	14400000	14500000	388		chr4	14300001	14400000	0.226742		chr4	14400000	14500000	0.505356		chr4	14400001	14500000	0.000973857
chr13	13700000	13800000	3		chr4	14500000	14600000	275		chr4	14400001	14500000	0.22261		chr4	14500000	14600000	1.14675		chr4	14500001	14600000	0.000815217
chr13	13800000	13900000	1		chr4	14600000	14700000	363		chr4	14500001	14600000	0.195782		chr4	14600000	14700000	0.571591		chr4	14600001	14700000	0.000663068
chr13	13900000	14000000	2		chr4	14700000	14800000	400		chr4	14600001	14700000	0.195414		chr4	14700000	14800000	0.695229		chr4	14700001	14800000	0.000770995
chr13	14000000	14100000	6		chr4	14800000	14900000	432		chr4	14700001	14800000	0.222915		chr4	14800000	14900000	1.20454		chr4	14800001	14900000	0.000897127
chr13	14100000	14200000	5		chr4	14900000	15000000	490		chr4	14800001	14900000	0.232505		chr4	14900000	15000000	0.912356		chr4	14900001	15000000	0.00102992
chr13	14200000	14300000	4		chr4	15000000	15100000	383		chr4	14900001	15000000	0.257243		chr4	15000000	15100000	0.818425		chr4	15000001	15100000	0.00114276
chr13	14300000	14400000	4		chr4	15100000	15200000	513		chr4	15000001	15100000	0.218682		chr4	15100000	15200000	1.12463		chr4	15100001	15200000	0.000844539
chr13	14500000	14600000	1		chr4	15200000	15300000	412		chr4	15100001	15200000	0.248298		chr4	15200000	15300000	0.910002		chr4	15200001	15300000	0.00129076
chr13	14600000	14700000	3		chr4	15300000	15400000	489		chr4	15200001	15300000	0.218011		chr4	15300000	15400000	0.82955		chr4	15300001	15400000	0.00090631
chr13	14700000	14800000	8		chr4	15400000	15500000	423		chr4	15300001	15400000	0.235718		chr4	15400000	15500000	0.853512		chr4	15400001	15500000	0.0011517
chr13	14800000	14900000	3		chr4	15500000	15600000	424		chr4	15400001	15500000	0.21294		chr4	15500000	15600000	0.9822		chr4	15500001	15600000	0.000936084
chr13	15100000	15200000	1		chr4	15600000	15700000	433		chr4	15500001	15600000	0.254678		chr4	15600000	15700000	0.990116		chr4	15600001	15700000	0.000976612
chr13	15400000	15500000	1		chr4	15700000	15800000	417		chr4	15600001	15700000	0.219299		chr4	15700000	15800000	0.67035		chr4	15700001	15800000	0.00100776
chr13	15500000	15600000	2		chr4	15800000	15900000	492		chr4	15700001	15800000	0.232561		chr4	15800000	15900000	0.989547		chr4	15800001	15900000	0.000875688
chr13	15600000	15700000	3		chr4	15900000	16000000	642		chr4	15800001	15900000	0.226405		chr4	15900000	16000000	0.750231		chr4	15900001	16000000	0.00119276
chr13	15700000	15800000	4		chr4	16000000	16100000	492		chr4	15900001	16000000	0.200637		chr4	16000000	16100000	0.88971		chr4	16000001	16100000	0.00146839
chr13	15800000	15900000	8		chr4	16100000	16200000	435		chr4	16000001	16100000	0.232051		chr4	16100000	16200000	1.18584		chr4	16100001	16200000	0.00108746
chr13	15900000	16000000	4		chr4	16200000	16300000	538		chr4	16100001	16200000	0.228329		chr4	16200000	16300000	0.808578		chr4	16200001	16300000	0.00102172
chr13	16000000	16100000	5		chr4	16300000	16400000	482		chr4	16200001	16300000	0.240777		chr4	16300000	16400000	0.766387		chr4	16300001	16400000	0.0012411
chr13	16100000	16200000	5		chr4	16400000	16500000	659		chr4	16300001	16400000	0.22989		chr4	16400000	16500000	0.688483		chr4	16400001	16500000	0.00107695
chr13	16200000	16300000	7		chr4	16500000	16600000	501		chr4	16400001	16500000	0.222001		chr4	16500000	16600000	0.77282		chr4	16500001	16600000	0.0015309
chr13	16300000	16400000	9		chr4	16600000	16700000	318		chr4	16500001	16600000	0.216772		chr4	16600000	16700000	0.513093		chr4	16600001	16700000	0.00120744
chr13	16400000	16500000	2		chr4	16700000	16800000	255		chr4	16600001	16700000	0.230516		chr4	16700000	16800000	0.446476		chr4	16700001	16800000	0.000683929
chr13	16500000	16600000	3		chr4	16800000	16900000	359		chr4	16700001	16800000	0.215393		chr4	16800000	16900000	0.743506		chr4	16800001	16900000	0.000522685
chr13	16600000	16700000	8		chr4	16900000	17000000	500		chr4	16800001	16900000	0.241549		chr4	16900000	17000000	0.992583		chr4	16900001	17000000	0.000792062
chr13	16700000	16800000	7		chr4	17000000	17100000	595		chr4	16900001	17000000	0.233813		chr4	17000000	17100000	0.572377		chr4	17000001	17100000	0.00121834
chr13	16800000	16900000	1		chr4	17100000	17200000	373		chr4	17000001	17100000	0.221895		chr4	17100000	17200000	0.818003		chr4	17100001	17200000	0.00135889
chr13	16900000	17000000	3		chr4	17200000	17300000	221		chr4	17100001	17200000	0.199138		chr4	17200000	17300000	0.434819		chr4	17200001	17300000	0.000836612
chr13	17000000	17100000	4		chr4	17300000	17400000	183		chr4	17200001	17300000	0.197622		chr4	17300000	17400000	0.913805		chr4	17300001	17400000	0.000477977
chr13	17100000	17200000	4		chr4	17400000	17500000	397		chr4	17300001	17400000	0.179866		chr4	17400000	17500000	0.905473		chr4	17400001	17500000	0.000398769
chr13	17200000	17300000	5		chr4	17500000	17600000	470		chr4	17400001	17500000	0.240042		chr4	17500000	17600000	0.761664		chr4	17500001	17600000	0.000869656
chr13	17300000	17400000	2		chr4	17600000	17700000	423		chr4	17500001	17600000	0.216852		chr4	17600000	17700000	0.92191		chr4	17600001	17700000	0.00103262
chr13	17400000	17500000	5		chr4	17700000	17800000	561		chr4	17600001	17700000	0.220561		chr4	17700000	17800000	0.850886		chr4	17700001	17800000	0.000905656
chr13	17600000	17700000	1		chr4	17800000	17900000	306		chr4	17700001	17800000	0.242112		chr4	17800000	17900000	0.663092		chr4	17800001	17900000	0.0012687
chr13	17700000	17800000	4		chr4	17900000	18000000	473		chr4	17800001	17900000	0.220001		chr4	17900000	18000000	0.986163		chr4	17900001	18000000	0.000651629
chr13	17800000	17900000	4		chr4	18000000	18100000	397		chr4	17900001	18000000	0.230123		chr4	18000000	18100000	0.990358		chr4	18000001	18100000	0.00112778
chr13	17900000	18000000	3		chr4	18100000	18200000	567		chr4	18000001	18100000	0.227777		chr4	18100000	18200000	0.647299		chr4	18100001	18200000	0.000916306
chr13	18000000	18100000	2		chr4	18200000	18300000	527		chr4	18100001	18200000	0.210433		chr4	18200000	18300000	0.916516		chr4	18200001	18300000	0.00121029
chr13	18100000	18200000	1		chr4	18300000	18400000	517		chr4	18200001	18300000	0.226662		chr4	18300000	18400000	0.92587		chr4	18300001	18400000	0.00120582
chr13	18200000	18300000	1		chr4	18400000	18500000	262		chr4	18300001	18400000	0.232226		chr4	18400000	18500000	0.48331		chr4	18400001	18500000	0.0011696
chr13	18400000	18500000	1		chr4	18500000	18600000	663		chr4	18400001	18500000	0.209715		chr4	18500000	18600000	0.387386		chr4	18500001	18600000	0.000520879
chr13	18700000	18800000	3		chr4	18600000	18700000	591		chr4	18500001	18600000	0.242255		chr4	18600000	18700000	0.911166		chr4	18600001	18700000	0.00166063
chr13	18800000	18900000	4		chr4	18700000	18800000	613		chr4	18600001	18700000	0.188247		chr4	18700000	18800000	0.773286		chr4	18700001	18800000	0.00137999
chr13	19000000	19100000	4		chr4	18800000	18900000	659		chr4	18700001	18800000	0.243517		chr4	18800000	18900000	1.07734		chr4	18800001	18900000	0.00143102
chr13	19100000	19200000	1		chr4	18900000	19000000	672		chr4	18800001	18900000	0.212407		chr4	18900000	19000000	0.463386		chr4	18900001	19000000	0.0016527
chr13	19200000	19300000	5		chr4	19000000	19100000	591		chr4	18900001	19000000	0.213025		chr4	19000000	19100000	1.0308		chr4	19000001	19100000	0.00153806
chr13	19300000	19400000	5		chr4	19100000	19200000	713		chr4	19000001	19100000	0.193585		chr4	19100000	19200000	0.950541		chr4	19100001	19200000	0.00155951
chr13	19400000	19500000	4		chr4	19200000	19300000	664		chr4	19100001	19200000	0.198283		chr4	19200000	19300000	0.991518		chr4	19200001	19300000	0.00179595
chr13	19500000	19600000	6		chr4	19300000	19400000	643		chr4	19200001	19300000	0.190872		chr4	19300000	19400000	0.857503		chr4	19300001	19400000	0.00163658
chr13	19600000	19700000	6		chr4	19400000	19500000	895		chr4	19300001	19400000	0.224042		chr4	19400000	19500000	0.683778		chr4	19400001	19500000	0.00153919
chr13	19700000	19800000	5		chr4	19500000	19600000	714		chr4	19400001	19500000	0.205664		chr4	19500000	19600000	0.870118		chr4	19500001	19600000	0.00220443
chr13	19800000	19900000	5		chr4	19600000	19700000	634		chr4	19500001	19600000	0.152365		chr4	19600000	19700000	0.679091		chr4	19600001	19700000	0.00181336
chr13	19900000	20000000	3		chr4	19700000	19800000	762		chr4	19600001	19700000	0.193869		chr4	19700000	19800000	0.926191		chr4	19700001	19800000	0.00159401
chr13	20000000	20100000	10		chr4	19800000	19900000	654		chr4	19700001	19800000	0.17985		chr4	19800000	19900000	0.967154		chr4	19800001	19900000	0.00189997
chr13	20100000	20200000	3		chr4	19900000	20000000	615		chr4	19800001	19900000	0.201284		chr4	19900000	20000000	1.01515		chr4	19900001	20000000	0.00161944
chr13	20200000	20300000	1		chr4	20000000	20100000	608		chr4	19900001	20000000	0.190911		chr4	20000000	20100000	0.754774		chr4	20000001	20100000	0.00153202
chr13	20300000	20400000	2		chr4	20100000	20200000	564		chr4	20000001	20100000	0.208801		chr4	20100000	20200000	1.1116		chr4	20100001	20200000	0.00144705
chr13	20400000	20500000	6		chr4	20200000	20300000	555		chr4	20100001	20200000	0.201678		chr4	20200000	20300000	0.751041		chr4	20200001	20300000	0.00148708
chr13	20500000	20600000	5		chr4	20300000	20400000	623		chr4	20200001	20300000	0.202982		chr4	20300000	20400000	1.20081		chr4	20300001	20400000	0.0012817
chr13	20600000	20700000	6		chr4	20400000	20500000	538		chr4	20300001	20400000	0.239251		chr4	20400000	20500000	0.644935		chr4	20400001	20500000	0.00149587
chr13	20700000	20800000	4		chr4	20500000	20600000	809		chr4	20400001	20500000	0.234812		chr4	20500000	20600000	1.15558		chr4	20500001	20600000	0.00121798
chr13	20800000	20900000	3		chr4	20600000	20700000	847		chr4	20500001	20600000	0.204253		chr4	20600000	20700000	0.991017		chr4	20600001	20700000	0.00202805
chr13	20900000	21000000	2		chr4	20700000	20800000	596		chr4	20600001	20700000	0.205537		chr4	20700000	20800000	0.968491		chr4	20700001	20800000	0.00224761
chr13	21100000	21200000	5		chr4	20800000	20900000	656		chr4	20700001	20800000	0.206093		chr4	20800000	20900000	0.96434		chr4	20800001	20900000	0.00142754
chr13	21200000	21300000	7		chr4	20900000	21000000	658		chr4	20800001	20900000	0.228132		chr4	20900000	21000000	0.44036		chr4	20900001	21000000	0.00146216
chr13	21300000	21400000	6		chr4	21000000	21100000	590		chr4	20900001	21000000	0.25433		chr4	21000000	21100000	0.824823		chr4	21000001	21100000	0.0014257
chr13	21400000	21500000	7		chr4	21100000	21200000	626		chr4	21000001	21100000	0.200092		chr4	21100000	21200000	1.21717		chr4	21100001	21200000	0.00135566
chr13	21500000	21600000	6		chr4	21200000	21300000	681		chr4	21100001	21200000	0.2185		chr4	21200000	21300000	0.827996		chr4	21200001	21300000	0.00158061
chr13	21600000	21700000	6		chr4	21300000	21400000	565		chr4	21200001	21300000	0.231109		chr4	21300000	21400000	0.97263		chr4	21300001	21400000	0.00161601
chr13	21700000	21800000	6		chr4	21400000	21500000	846		chr4	21300001	21400000	0.219898		chr4	21400000	21500000	0.694949		chr4	21400001	21500000	0.00136757
chr13	21800000	21900000	2		chr4	21500000	21600000	585		chr4	21400001	21500000	0.182358		chr4	21500000	21600000	1.00837		chr4	21500001	21600000	0.00196393
chr13	22000000	22073783	1		chr4	21600000	21700000	572		chr4	21500001	21600000	0.199306		chr4	21600000	21700000	1.1911		chr4	21600001	21700000	0.00141344
chr14	500000	600000	2		chr4	21700000	21800000	443		chr4	21600001	21700000	0.235162		chr4	21700000	21800000	0.990328		chr4	21700001	21800000	0.00141263
chr14	600000	700000	4		chr4	21800000	21900000	712		chr4	21700001	21800000	0.202737		chr4	21800000	21900000	1.00749		chr4	21800001	21900000	0.00108131
chr14	700000	800000	4		chr4	21900000	22000000	783		chr4	21800001	21900000	0.217468		chr4	21900000	22000000	0.922652		chr4	21900001	22000000	0.00182246
chr14	800000	900000	1		chr4	22000000	22100000	66		chr4	21900001	22000000	0.198781		chr4	22000000	22100000	0.55384		chr4	22000001	22100000	0.00215839
chr14	900000	1000000	4		chr4	22100000	22200000	723		chr4	22000001	22100000	0.183478		chr4	22100000	22200000	0.857877		chr4	22100001	22200000	0.000176042
chr14	1000000	1100000	6		chr4	22200000	22300000	572		chr4	22100001	22200000	0.118353		chr4	22200000	22300000	0.592387		chr4	22200001	22300000	0.00189243
chr14	1100000	1200000	5		chr4	22300000	22400000	910		chr4	22200001	22300000	0.154787		chr4	22300000	22400000	1.05378		chr4	22300001	22400000	0.00133452
chr14	1200000	1300000	3		chr4	22400000	22500000	971		chr4	22300001	22400000	0.22026		chr4	22400000	22500000	0.998846		chr4	22400001	22500000	0.00241875
chr14	1300000	1400000	2		chr4	22500000	22600000	677		chr4	22400001	22500000	0.183407		chr4	22500000	22600000	0.879706		chr4	22500001	22600000	0.00240991
chr14	1400000	1500000	1		chr4	22600000	22700000	626		chr4	22500001	22600000	0.190426		chr4	22600000	22700000	0.921638		chr4	22600001	22700000	0.00167164
chr14	1600000	1700000	1		chr4	22700000	22800000	604		chr4	22600001	22700000	0.199202		chr4	22700000	22800000	0.866184		chr4	22700001	22800000	0.00159688
chr14	1700000	1800000	3		chr4	22800000	22900000	624		chr4	22700001	22800000	0.193702		chr4	22800000	22900000	1.03952		chr4	22800001	22900000	0.00151226
chr14	1800000	1900000	1		chr4	22900000	23000000	861		chr4	22800001	22900000	0.187721		chr4	22900000	23000000	1.00396		chr4	22900001	23000000	0.00156801
chr14	1900000	2000000	1		chr4	23000000	23100000	604		chr4	22900001	23000000	0.183025		chr4	23000000	23100000	1.17342		chr4	23000001	23100000	0.00223222
chr14	2100000	2200000	1		chr4	23100000	23200000	714		chr4	23000001	23100000	0.167251		chr4	23100000	23200000	1.02428		chr4	23100001	23200000	0.00152309
chr14	2200000	2300000	5		chr4	23200000	23300000	709		chr4	23100001	23200000	0.231846		chr4	23200000	23300000	0.834713		chr4	23200001	23300000	0.0018394
chr14	2300000	2400000	2		chr4	23300000	23400000	451		chr4	23200001	23300000	0.206306		chr4	23300000	23400000	0.960992		chr4	23300001	23400000	0.00176786
chr14	2500000	2600000	6		chr4	23400000	23500000	482		chr4	23300001	23400000	0.180578		chr4	23400000	23500000	0.933859		chr4	23400001	23500000	0.00109678
chr14	2600000	2700000	3		chr4	23500000	23600000	733		chr4	23400001	23500000	0.217454		chr4	23500000	23600000	1.1393		chr4	23500001	23600000	0.00114178
chr14	2700000	2800000	7		chr4	23600000	23700000	675		chr4	23500001	23600000	0.188827		chr4	23600000	23700000	0.787862		chr4	23600001	23700000	0.00197415
chr14	2800000	2900000	1		chr4	23700000	23800000	863		chr4	23600001	23700000	0.197896		chr4	23700000	23800000	0.888559		chr4	23700001	23800000	0.0017226
chr14	3000000	3100000	3		chr4	23800000	23900000	904		chr4	23700001	23800000	0.170795		chr4	23800000	23900000	0.849589		chr4	23800001	23900000	0.002225
chr14	3100000	3200000	7		chr4	23900000	24000000	870		chr4	23800001	23900000	0.174519		chr4	23900000	24000000	0.912323		chr4	23900001	24000000	0.00237934
chr14	3200000	3300000	4		chr4	24000000	24100000	660		chr4	23900001	24000000	0.162708		chr4	24000000	24100000	0.741987		chr4	24000001	24100000	0.00231156
chr14	3300000	3400000	4		chr4	24100000	24200000	610		chr4	24000001	24100000	0.154081		chr4	24100000	24200000	0.810872		chr4	24100001	24200000	0.00164278
chr14	3400000	3500000	9		chr4	24200000	24300000	884		chr4	24100001	24200000	0.16292		chr4	24200000	24300000	0.888179		chr4	24200001	24300000	0.00162181
chr14	3500000	3600000	3		chr4	24300000	24400000	708		chr4	24200001	24300000	0.154831		chr4	24300000	24400000	0.94543		chr4	24300001	24400000	0.00234951
chr14	3600000	3700000	4		chr4	24400000	24500000	666		chr4	24300001	24400000	0.15575		chr4	24400000	24500000	0.836452		chr4	24400001	24500000	0.00177414
chr14	4000000	4100000	1		chr4	24500000	24600000	760		chr4	24400001	24500000	0.15964		chr4	24500000	24600000	0.89105		chr4	24500001	24600000	0.00171718
chr14	4100000	4200000	3		chr4	24600000	24700000	1114		chr4	24500001	24600000	0.15842		chr4	24600000	24700000	1.00356		chr4	24600001	24700000	0.00193235
chr14	4300000	4400000	1		chr4	24700000	24800000	928		chr4	24600001	24700000	0.164328		chr4	24700000	24800000	1.12029		chr4	24700001	24800000	0.00296171
chr14	4500000	4600000	3		chr4	24800000	24900000	940		chr4	24700001	24800000	0.170194		chr4	24800000	24900000	1.14414		chr4	24800001	24900000	0.00242689
chr14	4600000	4700000	5		chr4	24900000	25000000	944		chr4	24800001	24900000	0.187494		chr4	24900000	25000000	1.12271		chr4	24900001	25000000	0.0025453
chr14	4700000	4800000	9		chr4	25000000	25100000	977		chr4	24900001	25000000	0.157955		chr4	25000000	25100000	1.22885		chr4	25000001	25100000	0.00242982
chr14	4800000	4900000	7		chr4	25100000	25200000	944		chr4	25000001	25100000	0.193623		chr4	25100000	25200000	1.18384		chr4	25100001	25200000	0.0026435
chr14	4900000	5000000	4		chr4	25200000	25300000	727		chr4	25100001	25200000	0.203231		chr4	25200000	25300000	1.14083		chr4	25200001	25300000	0.00259967
chr14	5500000	5600000	1		chr4	25300000	25400000	841		chr4	25200001	25300000	0.17584		chr4	25300000	25400000	1.11187		chr4	25300001	25400000	0.00189398
chr14	5700000	5800000	2		chr4	25400000	25500000	831		chr4	25300001	25400000	0.215444		chr4	25400000	25500000	1.19475		chr4	25400001	25500000	0.00225932
chr14	5800000	5900000	5		chr4	25500000	25600000	826		chr4	25400001	25500000	0.194211		chr4	25500000	25600000	0.92636		chr4	25500001	25600000	0.00223513
chr14	5900000	6000000	3		chr4	25600000	25700000	1013		chr4	25500001	25600000	0.204042		chr4	25600000	25700000	1.18677		chr4	25600001	25700000	0.00215724
chr14	6000000	6100000	2		chr4	25700000	25800000	979		chr4	25600001	25700000	0.189678		chr4	25700000	25800000	0.426352		chr4	25700001	25800000	0.0027714
chr14	6100000	6200000	1		chr4	25800000	25900000	861		chr4	25700001	25800000	0.192149		chr4	25800000	25900000	1.05157		chr4	25800001	25900000	0.00241756
chr14	6200000	6300000	7		chr4	25900000	26000000	697		chr4	25800001	25900000	0.168288		chr4	25900000	26000000	0.865002		chr4	25900001	26000000	0.00233808
chr14	6300000	6400000	5		chr4	26000000	26100000	346		chr4	25900001	26000000	0.202615		chr4	26000000	26100000	1.6157		chr4	26000001	26100000	0.00176793
chr14	6400000	6500000	2		chr4	26100000	26200000	104		chr4	26000001	26100000	0.223267		chr4	26100000	26200000	0.74027		chr4	26100001	26200000	0.000799757
chr14	6500000	6600000	3		chr4	26200000	26300000	106		chr4	26100001	26200000	0.293613		chr4	26200000	26300000	0.250854		chr4	26200001	26300000	0.000206012
chr14	6600000	6700000	6		chr4	26300000	26400000	60		chr4	26200001	26300000	0.224635		chr4	26300000	26400000	0.473175		chr4	26300001	26400000	0.000239142
chr14	6700000	6800000	5		chr4	26400000	26500000	4		chr4	26300001	26400000	0.310526		chr4	26400000	26500000	0.290985		chr4	26400001	26500000	0.000137566
chr14	6800000	6900000	5		chr4	26500000	26600000	26		chr4	26400001	26500000	0.223974		chr4	26500000	26600000	-0.439016		chr4	26500001	26600000	7.16007e-06
chr14	6900000	7000000	15		chr4	26600000	26700000	0		chr4	26500001	26600000	0.187454		chr4	26600000	26700000	0		chr4	26600001	26700000	5.87544e-05
chr14	7000000	7100000	2		chr4	26700000	26800000	0		chr4	26600001	26700000	0.0976331		chr4	26700000	26800000	0		chr4	26900001	27000000	4.98738e-06
chr14	7100000	7200000	3		chr4	26800000	26900000	2		chr4	26900001	27000000	0.0174984		chr4	26800000	26900000	-0.418681		chr4	27000001	27100000	0.00023434
chr14	7200000	7300000	2		chr4	26900000	27000000	96		chr4	27000001	27100000	0.0682752		chr4	26900000	27000000	0.919773		chr5	300001	400000	0.000135818
chr14	7300000	7400000	3		chr5	200000	300000	49		chr5	300001	400000	0.260303		chr5	200000	300000	1.5896		chr5	400001	500000	0.00148859
chr14	7400000	7500000	3		chr5	300000	400000	627		chr5	400001	500000	0.122284		chr5	300000	400000	0.463417		chr5	500001	600000	0.00230883
chr14	7500000	7600000	2		chr5	400000	500000	897		chr5	500001	600000	0.152097		chr5	400000	500000	0.749751		chr5	600001	700000	0.00232615
chr14	7600000	7700000	4		chr5	500000	600000	945		chr5	600001	700000	0.103075		chr5	500000	600000	0.550652		chr5	700001	800000	0.00184973
chr14	7700000	7800000	3		chr5	600000	700000	764		chr5	700001	800000	0.130087		chr5	600000	700000	0.55366		chr5	800001	900000	0.00208119
chr14	7900000	8000000	3		chr5	700000	800000	850		chr5	800001	900000	0.0946402		chr5	700000	800000	0.44564		chr5	900001	1000000	0.00241833
chr14	8000000	8100000	2		chr5	800000	900000	959		chr5	900001	1000000	0.0934462		chr5	800000	900000	0.479038		chr5	1000001	1100000	0.00256419
chr14	8100000	8200000	1		chr5	900000	1000000	1033		chr5	1000001	1100000	0.117888		chr5	900000	1000000	0.537967		chr5	1100001	1200000	0.00269719
chr14	8200000	8300000	8		chr5	1000000	1100000	1042		chr5	1100001	1200000	0.104593		chr5	1000000	1100000	0.709935		chr5	1200001	1300000	0.00245431
chr14	8300000	8400000	12		chr5	1100000	1200000	980		chr5	1200001	1300000	0.0977838		chr5	1100000	1200000	0.66976		chr5	1300001	1400000	0.00260134
chr14	8400000	8500000	8		chr5	1200000	1300000	1002		chr5	1300001	1400000	0.0889892		chr5	1200000	1300000	0.634559		chr5	1400001	1500000	0.00250769
chr14	8500000	8600000	7		chr5	1300000	1400000	987		chr5	1400001	1500000	0.0916062		chr5	1300000	1400000	0.582493		chr5	1500001	1600000	0.00276516
chr14	8600000	8700000	8		chr5	1400000	1500000	1036		chr5	1500001	1600000	0.10761		chr5	1400000	1500000	0.878107		chr5	1600001	1700000	0.00212085
chr14	8700000	8800000	4		chr5	1500000	1600000	821		chr5	1600001	1700000	0.0843354		chr5	1500000	1600000	0.642916		chr5	1700001	1800000	0.00174594
chr14	8800000	8900000	5		chr5	1600000	1700000	671		chr5	1700001	1800000	0.124167		chr5	1600000	1700000	0.571097		chr5	1800001	1900000	0.00260978
chr14	8900000	9000000	2		chr5	1700000	1800000	994		chr5	1800001	1900000	0.108395		chr5	1700000	1800000	0.767296		chr5	1900001	2000000	0.00278674
chr14	9000000	9100000	5		chr5	1800000	1900000	1016		chr5	1900001	2000000	0.0854352		chr5	1800000	1900000	0.866653		chr5	2000001	2100000	0.00258392
chr14	9100000	9200000	4		chr5	1900000	2000000	947		chr5	2000001	2100000	0.109038		chr5	1900000	2000000	0.879578		chr5	2100001	2200000	0.0031312
chr14	9200000	9300000	5		chr5	2000000	2100000	1127		chr5	2100001	2200000	0.100768		chr5	2000000	2100000	0.899343		chr5	2200001	2300000	0.00246596
chr14	9300000	9400000	5		chr5	2100000	2200000	933		chr5	2200001	2300000	0.112676		chr5	2100000	2200000	0.677613		chr5	2300001	2400000	0.00287399
chr14	9400000	9500000	5		chr5	2200000	2300000	1057		chr5	2300001	2400000	0.107078		chr5	2200000	2300000	0.931624		chr5	2400001	2500000	0.00311866
chr14	9500000	9600000	9		chr5	2300000	2400000	1136		chr5	2400001	2500000	0.112267		chr5	2300000	2400000	0.896299		chr5	2500001	2600000	0.00293706
chr14	9600000	9700000	2		chr5	2400000	2500000	1097		chr5	2500001	2600000	0.124739		chr5	2400000	2500000	0.814892		chr5	2600001	2700000	0.00288832
chr14	9700000	9800000	3		chr5	2500000	2600000	1104		chr5	2600001	2700000	0.135511		chr5	2500000	2600000	0.758946		chr5	2700001	2800000	0.00240599
chr14	9800000	9900000	11		chr5	2600000	2700000	920		chr5	2700001	2800000	0.113729		chr5	2600000	2700000	0.653464		chr5	2800001	2900000	0.0028015
chr14	9900000	10000000	13		chr5	2700000	2800000	1060		chr5	2800001	2900000	0.132919		chr5	2700000	2800000	0.805813		chr5	2900001	3000000	0.00292536
chr14	10000000	10100000	9		chr5	2800000	2900000	1126		chr5	2900001	3000000	0.147661		chr5	2800000	2900000	0.853587		chr5	3000001	3100000	0.00212637
chr14	10100000	10200000	4		chr5	2900000	3000000	849		chr5	3000001	3100000	0.152508		chr5	2900000	3000000	0.647022		chr5	3100001	3200000	0.00313573
chr14	10200000	10300000	6		chr5	3000000	3100000	1207		chr5	3100001	3200000	0.204005		chr5	3000000	3100000	1.18143		chr5	3200001	3300000	0.0025665
chr14	10300000	10400000	5		chr5	3100000	3200000	1054		chr5	3200001	3300000	0.205043		chr5	3100000	3200000	0.806643		chr5	3300001	3400000	0.00289392
chr14	10500000	10600000	7		chr5	3200000	3300000	1152		chr5	3300001	3400000	0.215251		chr5	3200000	3300000	0.612928		chr5	3400001	3500000	0.00212751
chr14	10600000	10700000	6		chr5	3300000	3400000	853		chr5	3400001	3500000	0.237029		chr5	3300000	3400000	1.06912		chr5	3500001	3600000	0.00246033
chr14	10700000	10800000	9		chr5	3400000	3500000	975		chr5	3500001	3600000	0.203212		chr5	3400000	3500000	1.05974		chr5	3600001	3700000	0.00207807
chr14	10800000	10900000	9		chr5	3500000	3600000	814		chr5	3600001	3700000	0.221335		chr5	3500000	3600000	1.11148		chr5	3700001	3800000	0.00194618
chr14	10900000	11000000	4		chr5	3600000	3700000	785		chr5	3700001	3800000	0.192117		chr5	3600000	3700000	0.837789		chr5	3800001	3900000	0.00171546
chr14	11000000	11100000	8		chr5	3700000	3800000	699		chr5	3800001	3900000	0.22394		chr5	3700000	3800000	1.06803		chr5	3900001	4000000	0.00173815
chr14	11100000	11200000	4		chr5	3800000	3900000	750		chr5	3900001	4000000	0.239979		chr5	3800000	3900000	0.954358		chr5	4000001	4100000	0.00205186
chr14	11200000	11300000	8		chr5	3900000	4000000	843		chr5	4000001	4100000	0.234274		chr5	3900000	4000000	1.06711		chr5	4100001	4200000	0.00187799
chr14	11300000	11400000	3		chr5	4000000	4100000	836		chr5	4100001	4200000	0.22368		chr5	4000000	4100000	0.957102		chr5	4200001	4300000	0.00137832
chr14	11400000	11500000	10		chr5	4100000	4200000	604		chr5	4200001	4300000	0.236894		chr5	4100000	4200000	0.871337		chr5	4300001	4400000	0.00143361
chr14	11500000	11600000	2		chr5	4200000	4300000	638		chr5	4300001	4400000	0.251239		chr5	4200000	4300000	0.720263		chr5	4400001	4500000	0.00169435
chr14	11600000	11700000	2		chr5	4300000	4400000	736		chr5	4400001	4500000	0.226484		chr5	4300000	4400000	0.79831		chr5	4500001	4600000	0.00234869
chr14	11800000	11900000	3		chr5	4400000	4500000	947		chr5	4500001	4600000	0.235972		chr5	4400000	4500000	0.80529		chr5	4600001	4700000	0.00267328
chr14	12000000	12100000	2		chr5	4500000	4600000	1063		chr5	4600001	4700000	0.198303		chr5	4500000	4600000	0.987846		chr5	4700001	4800000	0.00277834
chr14	12100000	12200000	1		chr5	4600000	4700000	1078		chr5	4700001	4800000	0.163039		chr5	4600000	4700000	1.08649		chr5	4800001	4900000	0.00235106
chr14	12200000	12300000	4		chr5	4700000	4800000	895		chr5	4800001	4900000	0.182695		chr5	4700000	4800000	0.865367		chr5	4900001	5000000	0.00224214
chr14	12300000	12400000	7		chr5	4800000	4900000	895		chr5	4900001	5000000	0.196073		chr5	4800000	4900000	0.893409		chr5	5000001	5100000	0.00130452
chr14	12400000	12500000	6		chr5	4900000	5000000	565		chr5	5000001	5100000	0.241142		chr5	4900000	5000000	1.07677		chr5	5100001	5200000	0.00183131
chr14	12500000	12600000	8		chr5	5000000	5100000	771		chr5	5100001	5200000	0.227895		chr5	5000000	5100000	1.10218		chr5	5200001	5300000	0.0022273
chr14	12600000	12700000	2		chr5	5100000	5200000	906		chr5	5200001	5300000	0.221478		chr5	5100000	5200000	1.08025		chr5	5300001	5400000	0.00157348
chr14	12700000	12800000	3		chr5	5200000	5300000	680		chr5	5300001	5400000	0.208298		chr5	5200000	5300000	0.932769		chr5	5400001	5500000	0.000454358
chr14	12800000	12900000	8		chr5	5300000	5400000	215		chr5	5400001	5500000	0.226582		chr5	5300000	5400000	0.425395		chr5	5500001	5600000	0.00147445
chr14	12900000	13000000	5		chr5	5400000	5500000	615		chr5	5500001	5600000	0.2606		chr5	5400000	5500000	1.11442		chr5	5600001	5700000	0.00129041
chr14	13000000	13100000	5		chr5	5500000	5600000	544		chr5	5600001	5700000	0.223926		chr5	5500000	5600000	1.07489		chr5	5700001	5800000	0.00132507
chr14	13100000	13200000	4		chr5	5600000	5700000	525		chr5	5700001	5800000	0.257953		chr5	5600000	5700000	1.37485		chr5	5800001	5900000	0.00113371
chr14	13300000	13400000	1		chr5	5700000	5800000	524		chr5	5800001	5900000	0.233796		chr5	5700000	5800000	0.84675		chr5	5900001	6000000	0.00124657
chr14	13400000	13500000	1		chr5	5800000	5900000	545		chr5	5900001	6000000	0.232804		chr5	5800000	5900000	0.961714		chr5	6000001	6100000	0.000924003
chr14	13500000	13600000	4		chr5	5900000	6000000	410		chr5	6000001	6100000	0.251929		chr5	5900000	6000000	1.06306		chr5	6100001	6200000	0.00148699
chr14	13600000	13700000	10		chr5	6000000	6100000	660		chr5	6100001	6200000	0.231807		chr5	6000000	6100000	0.758216		chr5	6200001	6300000	0.00159148
chr14	13700000	13800000	4		chr5	6100000	6200000	640		chr5	6200001	6300000	0.200999		chr5	6100000	6200000	0.986115		chr5	6300001	6400000	0.00174713
chr14	13800000	13900000	7		chr5	6200000	6300000	740		chr5	6300001	6400000	0.227488		chr5	6200000	6300000	1.03614		chr5	6400001	6500000	0.00133046
chr14	14000000	14100000	3		chr5	6300000	6400000	571		chr5	6400001	6500000	0.245439		chr5	6300000	6400000	1.20821		chr5	6500001	6600000	0.00143491
chr14	14100000	14200000	1		chr5	6400000	6500000	599		chr5	6500001	6600000	0.240802		chr5	6400000	6500000	1.04463		chr5	6600001	6700000	0.00165564
chr14	14200000	14300000	1		chr5	6500000	6600000	678		chr5	6600001	6700000	0.215927		chr5	6500000	6600000	0.986817		chr5	6700001	6800000	0.00221821
chr14	14300000	14400000	3		chr5	6600000	6700000	839		chr5	6700001	6800000	0.234065		chr5	6600000	6700000	1.3739		chr5	6800001	6900000	0.00180982
chr14	14400000	14500000	1		chr5	6700000	6800000	741		chr5	6800001	6900000	0.243829		chr5	6700000	6800000	1.01746		chr5	6900001	7000000	0.00170563
chr14	14500000	14600000	2		chr5	6800000	6900000	697		chr5	6900001	7000000	0.214791		chr5	6800000	6900000	1.02303		chr5	7000001	7100000	0.00137779
chr14	14600000	14700000	4		chr5	6900000	7000000	578		chr5	7000001	7100000	0.240534		chr5	6900000	7000000	1.0773		chr5	7100001	7200000	0.00117522
chr14	14700000	14800000	8		chr5	7000000	7100000	520		chr5	7100001	7200000	0.230041		chr5	7000000	7100000	0.895064		chr5	7200001	7300000	0.00100968
chr14	14800000	14900000	6		chr5	7100000	7200000	443		chr5	7200001	7300000	0.240586		chr5	7100000	7200000	0.951475		chr5	7300001	7400000	0.00144178
chr14	14900000	15000000	7		chr5	7200000	7300000	644		chr5	7300001	7400000	0.237718		chr5	7200000	7300000	0.917528		chr5	7400001	7500000	0.00115848
chr14	15000000	15100000	2		chr5	7300000	7400000	505		chr5	7400001	7500000	0.225709		chr5	7300000	7400000	1.02363		chr5	7500001	7600000	0.00116932
chr14	15200000	15300000	7		chr5	7400000	7500000	541		chr5	7500001	7600000	0.218791		chr5	7400000	7500000	0.780098		chr5	7600001	7700000	0.00130806
chr14	15300000	15400000	6		chr5	7500000	7600000	521		chr5	7600001	7700000	0.215644		chr5	7500000	7600000	1.36292		chr5	7700001	7800000	0.00106567
chr14	15400000	15500000	7		chr5	7600000	7700000	450		chr5	7700001	7800000	0.230698		chr5	7600000	7700000	1.09787		chr5	7800001	7900000	0.000973768
chr14	15500000	15600000	10		chr5	7700000	7800000	418		chr5	7800001	7900000	0.246641		chr5	7700000	7800000	1.24597		chr5	7900001	8000000	0.00109016
chr14	15600000	15700000	8		chr5	7800000	7900000	482		chr5	7900001	8000000	0.233885		chr5	7800000	7900000	0.921145		chr5	8000001	8100000	0.001014
chr14	15700000	15800000	5		chr5	7900000	8000000	466		chr5	8000001	8100000	0.235238		chr5	7900000	8000000	0.858182		chr5	8100001	8200000	0.00137346
chr14	15800000	15900000	1		chr5	8000000	8100000	598		chr5	8100001	8200000	0.236603		chr5	8000000	8100000	1.0216		chr5	8200001	8300000	0.000956904
chr14	15900000	16000000	2		chr5	8100000	8200000	427		chr5	8200001	8300000	0.275737		chr5	8100000	8200000	0.971108		chr5	8300001	8400000	0.000620078
chr14	16000000	16100000	3		chr5	8200000	8300000	345		chr5	8300001	8400000	0.275937		chr5	8200000	8300000	0.694965		chr5	8400001	8500000	0.000682207
chr14	16100000	16200000	3		chr5	8300000	8400000	319		chr5	8400001	8500000	0.24842		chr5	8300000	8400000	1.34567		chr5	8500001	8600000	0.000174192
chr14	16200000	16300000	8		chr5	8400000	8500000	98		chr5	8500001	8600000	0.235834		chr5	8400000	8500000	0.722026		chr5	8700001	8800000	9.20657e-05
chr14	16300000	16400000	9		chr5	8500000	8600000	0		chr5	8700001	8800000	0.273036		chr5	8500000	8600000	0		chr5	8800001	8900000	0.000392074
chr14	16400000	16500000	2		chr5	8600000	8700000	51		chr5	8800001	8900000	0.222366		chr5	8600000	8700000	0.40811		chr5	8900001	9000000	0.000740496
chr14	16500000	16600000	3		chr5	8700000	8800000	226		chr5	8900001	9000000	0.286481		chr5	8700000	8800000	0.134876		chr5	9000001	9100000	0.000636447
chr14	16600000	16700000	4		chr5	8800000	8900000	378		chr5	9000001	9100000	0.25591		chr5	8800000	8900000	0.448932		chr5	9100001	9200000	0.000657932
chr14	16700000	16800000	2		chr5	8900000	9000000	294		chr5	9100001	9200000	0.244744		chr5	8900000	9000000	1.24789		chr5	9200001	9300000	0.000708825
chr14	16800000	16900000	4		chr5	9000000	9100000	343		chr5	9200001	9300000	0.247862		chr5	9000000	9100000	0.624407		chr5	9300001	9400000	0.00121591
chr14	16900000	17000000	2		chr5	9100000	9200000	309		chr5	9300001	9400000	0.231868		chr5	9100000	9200000	0.991508		chr5	9400001	9500000	0.000909278
chr14	17000000	17100000	3		chr5	9200000	9300000	553		chr5	9400001	9500000	0.253957		chr5	9200000	9300000	0.932027		chr5	9500001	9600000	0.00144818
chr14	17100000	17200000	5		chr5	9300000	9400000	382		chr5	9500001	9600000	0.252699		chr5	9300000	9400000	0.990938		chr5	9600001	9700000	0.00117888
chr14	17200000	17300000	2		chr5	9400000	9500000	631		chr5	9600001	9700000	0.219708		chr5	9400000	9500000	1.24662		chr5	9700001	9800000	0.000895659
chr14	17300000	17400000	1		chr5	9500000	9600000	510		chr5	9700001	9800000	0.257093		chr5	9500000	9600000	0.977575		chr5	9800001	9900000	0.00110378
chr14	17400000	17500000	2		chr5	9600000	9700000	372		chr5	9800001	9900000	0.282606		chr5	9600000	9700000	1.3024		chr5	9900001	10000000	0.000900596
chr14	17500000	17600000	5		chr5	9700000	9800000	450		chr5	9900001	10000000	0.277888		chr5	9700000	9800000	1.45298		chr5	10000001	10100000	0.000811501
chr14	17600000	17700000	5		chr5	9800000	9900000	400		chr5	10000001	10100000	0.246971		chr5	9800000	9900000	1.23161		chr5	10100001	10200000	0.00103566
chr14	17700000	17800000	8		chr5	9900000	10000000	379		chr5	10100001	10200000	0.253596		chr5	9900000	10000000	0.923137		chr5	10200001	10300000	0.000823669
chr14	17800000	17900000	8		chr5	10000000	10100000	452		chr5	10200001	10300000	0.229313		chr5	10000000	10100000	1.09474		chr5	10300001	10400000	0.0009002
chr14	17900000	18000000	6		chr5	10100000	10200000	383		chr5	10300001	10400000	0.24256		chr5	10100000	10200000	0.697297		chr5	10400001	10500000	0.00165047
chr14	18000000	18006267	1		chr5	10200000	10300000	427		chr5	10400001	10500000	0.243818		chr5	10200000	10300000	0.792264		chr5	10500001	10600000	0.000647379
chr15	300000	400000	1		chr5	10300000	10400000	675		chr5	10500001	10600000	0.235474		chr5	10300000	10400000	1.17068		chr5	10600001	10700000	0.000910038
chr15	500000	600000	4		chr5	10400000	10500000	305		chr5	10600001	10700000	0.221722		chr5	10400000	10500000	0.890908		chr5	10700001	10800000	0.000900509
chr15	600000	700000	2		chr5	10500000	10600000	414		chr5	10700001	10800000	0.225868		chr5	10500000	10600000	0.97432		chr5	10800001	10900000	0.000503082
chr15	700000	800000	3		chr5	10600000	10700000	401		chr5	10800001	10900000	0.299096		chr5	10600000	10700000	1.14641		chr5	10900001	11000000	0.000903526
chr15	900000	1000000	1		chr5	10700000	10800000	215		chr5	10900001	11000000	0.248503		chr5	10700000	10800000	1.83072		chr5	11000001	11100000	0.00142109
chr15	1200000	1300000	3		chr5	10800000	10900000	406		chr5	11000001	11100000	0.257202		chr5	10800000	10900000	1.02541		chr5	11100001	11200000	0.000691167
chr15	1300000	1400000	6		chr5	10900000	11000000	578		chr5	11100001	11200000	0.249093		chr5	10900000	11000000	1.16927		chr5	11200001	11300000	0.000950975
chr15	1400000	1500000	3		chr5	11000000	11100000	349		chr5	11200001	11300000	0.238445		chr5	11000000	11100000	0.819781		chr5	11300001	11400000	0.000876679
chr15	1500000	1600000	7		chr5	11100000	11200000	446		chr5	11300001	11400000	0.242853		chr5	11100000	11200000	0.964332		chr5	11400001	11500000	0.000856327
chr15	1600000	1700000	7		chr5	11200000	11300000	431		chr5	11400001	11500000	0.21547		chr5	11200000	11300000	0.779929		chr5	11500001	11600000	0.000999447
chr15	1700000	1800000	6		chr5	11300000	11400000	404		chr5	11500001	11600000	0.251786		chr5	11300000	11400000	0.906942		chr5	11600001	11700000	0.000795598
chr15	2100000	2200000	1		chr5	11400000	11500000	448		chr5	11600001	11700000	0.260754		chr5	11400000	11500000	1.05724		chr5	11700001	11800000	0.000572401
chr15	2200000	2300000	3		chr5	11500000	11600000	352		chr5	11700001	11800000	0.257258		chr5	11500000	11600000	0.941633		chr5	11800001	11900000	0.00113342
chr15	2300000	2400000	7		chr5	11600000	11700000	277		chr5	11800001	11900000	0.269451		chr5	11600000	11700000	0.760508		chr5	11900001	12000000	0.00138686
chr15	2400000	2500000	2		chr5	11700000	11800000	500		chr5	11900001	12000000	0.244719		chr5	11700000	11800000	1.01849		chr5	12000001	12100000	0.000582895
chr15	2500000	2600000	13		chr5	11800000	11900000	601		chr5	12000001	12100000	0.259041		chr5	11800000	11900000	1.23777		chr5	12100001	12200000	0.000621889
chr15	2600000	2700000	9		chr5	11900000	12000000	265		chr5	12100001	12200000	0.252436		chr5	11900000	12000000	1.19288		chr5	12200001	12300000	0.00087902
chr15	2700000	2800000	7		chr5	12000000	12100000	281		chr5	12200001	12300000	0.228942		chr5	12000000	12100000	1.34233		chr5	12300001	12400000	0.000885256
chr15	2800000	2900000	3		chr5	12100000	12200000	365		chr5	12300001	12400000	0.214695		chr5	12100000	12200000	1.44202		chr5	12400001	12500000	0.00043125
chr15	2900000	3000000	2		chr5	12200000	12300000	389		chr5	12400001	12500000	0.24034		chr5	12200000	12300000	1.00481		chr5	12500001	12600000	0.00064505
chr15	3000000	3100000	6		chr5	12300000	12400000	200		chr5	12500001	12600000	0.286513		chr5	12300000	12400000	0.885785		chr5	12600001	12700000	0.00073538
chr15	3100000	3200000	2		chr5	12400000	12500000	292		chr5	12600001	12700000	0.241424		chr5	12400000	12500000	1.01181		chr5	12700001	12800000	0.000587742
chr15	3200000	3300000	3		chr5	12500000	12600000	330		chr5	12700001	12800000	0.267485		chr5	12500000	12600000	1.06784		chr5	12800001	12900000	0.000848854
chr15	3300000	3400000	7		chr5	12600000	12700000	260		chr5	12800001	12900000	0.252349		chr5	12600000	12700000	1.30295		chr5	12900001	13000000	0.000932832
chr15	3400000	3500000	5		chr5	12700000	12800000	379		chr5	12900001	13000000	0.26024		chr5	12700000	12800000	1.04331		chr5	13000001	13100000	0.00092877
chr15	3500000	3600000	5		chr5	12800000	12900000	420		chr5	13000001	13100000	0.244752		chr5	12800000	12900000	1.1103		chr5	13100001	13200000	0.000742486
chr15	3700000	3800000	2		chr5	12900000	13000000	416		chr5	13100001	13200000	0.237951		chr5	12900000	13000000	0.918434		chr5	13200001	13300000	0.00131592
chr15	3900000	4000000	1		chr5	13000000	13100000	369		chr5	13200001	13300000	0.233134		chr5	13000000	13100000	0.578121		chr5	13300001	13400000	0.00115771
chr15	4000000	4100000	1		chr5	13100000	13200000	578		chr5	13300001	13400000	0.236924		chr5	13100000	13200000	0.758302		chr5	13400001	13500000	0.00103866
chr15	4100000	4200000	1		chr5	13200000	13300000	494		chr5	13400001	13500000	0.227813		chr5	13200000	13300000	1.10225		chr5	13500001	13600000	0.00107532
chr15	4200000	4300000	7		chr5	13300000	13400000	479		chr5	13500001	13600000	0.23818		chr5	13300000	13400000	1.05228		chr5	13600001	13700000	0.00148431
chr15	4300000	4400000	7		chr5	13400000	13500000	452		chr5	13600001	13700000	0.223418		chr5	13400000	13500000	1.06037		chr5	13700001	13800000	0.000815618
chr15	4400000	4500000	1		chr5	13500000	13600000	612		chr5	13700001	13800000	0.234882		chr5	13500000	13600000	0.982403		chr5	13800001	13900000	0.000867813
chr15	4500000	4600000	1		chr5	13600000	13700000	357		chr5	13800001	13900000	0.268425		chr5	13600000	13700000	1.10112		chr5	13900001	14000000	0.00080527
chr15	4700000	4800000	3		chr5	13700000	13800000	383		chr5	13900001	14000000	0.256796		chr5	13700000	13800000	1.02385		chr5	14000001	14100000	0.000924045
chr15	4800000	4900000	2		chr5	13800000	13900000	358		chr5	14000001	14100000	0.241309		chr5	13800000	13900000	0.917957		chr5	14100001	14200000	0.00114174
chr15	4900000	5000000	4		chr5	13900000	14000000	406		chr5	14100001	14200000	0.23981		chr5	13900000	14000000	0.989918		chr5	14200001	14300000	0.000707263
chr15	5000000	5100000	3		chr5	14000000	14100000	505		chr5	14200001	14300000	0.246054		chr5	14000000	14100000	1.09621		chr5	14300001	14400000	0.000863257
chr15	5100000	5200000	2		chr5	14100000	14200000	341		chr5	14300001	14400000	0.250423		chr5	14100000	14200000	0.678885		chr5	14400001	14500000	0.00134066
chr15	5200000	5300000	2		chr5	14200000	14300000	395		chr5	14400001	14500000	0.265507		chr5	14200000	14300000	1.06748		chr5	14500001	14600000	0.00119138
chr15	5300000	5400000	1		chr5	14300000	14400000	585		chr5	14500001	14600000	0.269263		chr5	14300000	14400000	1.19437		chr5	14600001	14700000	0.00105956
chr15	5400000	5500000	2		chr5	14400000	14500000	528		chr5	14600001	14700000	0.210564		chr5	14400000	14500000	1.11523		chr5	14700001	14800000	0.00159145
chr15	5500000	5600000	4		chr5	14500000	14600000	457		chr5	14700001	14800000	0.23305		chr5	14500000	14600000	1.04197		chr5	14800001	14900000	0.000720507
chr15	5600000	5700000	9		chr5	14600000	14700000	639		chr5	14800001	14900000	0.253883		chr5	14600000	14700000	1.23754		chr5	14900001	15000000	0.000816891
chr15	5700000	5800000	3		chr5	14700000	14800000	335		chr5	14900001	15000000	0.23306		chr5	14700000	14800000	0.806091		chr5	15000001	15100000	0.000671805
chr15	5800000	5900000	6		chr5	14800000	14900000	364		chr5	15000001	15100000	0.241227		chr5	14800000	14900000	0.987558		chr5	15100001	15200000	0.000832862
chr15	5900000	6000000	1		chr5	14900000	15000000	300		chr5	15100001	15200000	0.242589		chr5	14900000	15000000	0.805229		chr5	15200001	15300000	0.000941815
chr15	6000000	6100000	1		chr5	15000000	15100000	383		chr5	15200001	15300000	0.227497		chr5	15000000	15100000	1.04203		chr5	15300001	15400000	0.00126052
chr15	6100000	6200000	1		chr5	15100000	15200000	411		chr5	15300001	15400000	0.229014		chr5	15100000	15200000	0.911545		chr5	15400001	15500000	0.00121099
chr15	6300000	6400000	1		chr5	15200000	15300000	525		chr5	15400001	15500000	0.240843		chr5	15200000	15300000	0.918597		chr5	15500001	15600000	0.001183
chr15	6400000	6500000	5		chr5	15300000	15400000	531		chr5	15500001	15600000	0.242264		chr5	15300000	15400000	1.15092		chr5	15600001	15700000	0.00129214
chr15	6500000	6600000	2		chr5	15400000	15500000	516		chr5	15600001	15700000	0.222546		chr5	15400000	15500000	1.08909		chr5	15700001	15800000	0.0017602
chr15	6600000	6700000	5		chr5	15500000	15600000	587		chr5	15700001	15800000	0.227713		chr5	15500000	15600000	0.817616		chr5	15800001	15900000	0.0012656
chr15	6700000	6800000	2		chr5	15600000	15700000	703		chr5	15800001	15900000	0.251595		chr5	15600000	15700000	1.01866		chr5	15900001	16000000	0.00104363
chr15	6800000	6900000	3		chr5	15700000	15800000	577		chr5	15900001	16000000	0.244637		chr5	15700000	15800000	1.00201		chr5	16000001	16100000	0.00126349
chr15	6900000	7000000	3		chr5	15800000	15900000	478		chr5	16000001	16100000	0.242537		chr5	15800000	15900000	0.817858		chr5	16100001	16200000	0.00147256
chr15	7000000	7100000	9		chr5	15900000	16000000	550		chr5	16100001	16200000	0.285384		chr5	15900000	16000000	0.983784		chr5	16200001	16300000	0.000847433
chr15	7200000	7300000	1		chr5	16000000	16100000	573		chr5	16200001	16300000	0.239845		chr5	16000000	16100000	1.36342		chr5	16300001	16400000	0.00124338
chr15	7500000	7600000	5		chr5	16100000	16200000	369		chr5	16300001	16400000	0.241806		chr5	16100000	16200000	0.921677		chr5	16400001	16500000	0.000695081
chr15	7600000	7700000	3		chr5	16200000	16300000	527		chr5	16400001	16500000	0.231425		chr5	16200000	16300000	1.02846		chr5	16500001	16600000	0.00101934
chr15	7700000	7800000	5		chr5	16300000	16400000	313		chr5	16500001	16600000	0.237366		chr5	16300000	16400000	1.12352		chr5	16600001	16700000	0.0010988
chr15	7800000	7900000	5		chr5	16400000	16500000	446		chr5	16600001	16700000	0.279139		chr5	16400000	16500000	0.894986		chr5	16700001	16800000	0.00139543
chr15	7900000	8000000	4		chr5	16500000	16600000	483		chr5	16700001	16800000	0.243192		chr5	16500000	16600000	1.00592		chr5	16800001	16900000	0.00110171
chr15	8000000	8100000	9		chr5	16600000	16700000	569		chr5	16800001	16900000	0.251271		chr5	16600000	16700000	1.07096		chr5	16900001	17000000	0.0011382
chr15	8100000	8200000	10		chr5	16700000	16800000	474		chr5	16900001	17000000	0.253893		chr5	16700000	16800000	1.04045		chr5	17000001	17100000	0.001945
chr15	8200000	8300000	7		chr5	16800000	16900000	464		chr5	17000001	17100000	0.199974		chr5	16800000	16900000	1.15866		chr5	17100001	17200000	0.000654171
chr15	8300000	8400000	4		chr5	16900000	17000000	716		chr5	17100001	17200000	0.263919		chr5	16900000	17000000	0.958026		chr5	17200001	17300000	0.00115699
chr15	8400000	8500000	1		chr5	17000000	17100000	316		chr5	17200001	17300000	0.22456		chr5	17000000	17100000	0.65447		chr5	17300001	17400000	0.00116645
chr15	8500000	8600000	2		chr5	17100000	17200000	454		chr5	17300001	17400000	0.239933		chr5	17100000	17200000	1.36095		chr5	17400001	17500000	0.00163473
chr15	8600000	8700000	4		chr5	17200000	17300000	489		chr5	17400001	17500000	0.232489		chr5	17200000	17300000	1.23231		chr5	17500001	17600000	0.00113009
chr15	8700000	8800000	4		chr5	17300000	17400000	640		chr5	17500001	17600000	0.271199		chr5	17300000	17400000	1.44776		chr5	17600001	17700000	0.000584942
chr15	8800000	8900000	8		chr5	17400000	17500000	483		chr5	17600001	17700000	0.224397		chr5	17400000	17500000	1.46936		chr5	17700001	17800000	0.000576211
chr15	8900000	9000000	13		chr5	17500000	17600000	267		chr5	17700001	17800000	0.218027		chr5	17500000	17600000	1.14512		chr5	17800001	17900000	0.000575545
chr15	9000000	9100000	8		chr5	17600000	17700000	293		chr5	17800001	17900000	0.231349		chr5	17600000	17700000	0.808515		chr5	17900001	18000000	0.000728436
chr15	9100000	9200000	10		chr5	17700000	17800000	272		chr5	17900001	18000000	0.272664		chr5	17700000	17800000	0.790036		chr5	18000001	18100000	0.000940705
chr15	9200000	9300000	7		chr5	17800000	17900000	355		chr5	18000001	18100000	0.233904		chr5	17800000	17900000	0.662088		chr5	18100001	18200000	0.000763753
chr15	9300000	9400000	7		chr5	17900000	18000000	415		chr5	18100001	18200000	0.24281		chr5	17900000	18000000	1.20313		chr5	18200001	18300000	0.00081634
chr15	9400000	9500000	8		chr5	18000000	18100000	354		chr5	18200001	18300000	0.2077		chr5	18000000	18100000	0.890754		chr5	18300001	18400000	0.000767592
chr15	9500000	9600000	6		chr5	18100000	18200000	414		chr5	18300001	18400000	0.296859		chr5	18100000	18200000	0.603287		chr5	18400001	18500000	0.000620975
chr15	9600000	9700000	10		chr5	18200000	18300000	352		chr5	18400001	18500000	0.298704		chr5	18200000	18300000	0.956577		chr5	18500001	18600000	0.000915878
chr15	9700000	9800000	2		chr5	18300000	18400000	305		chr5	18500001	18600000	0.28019		chr5	18300000	18400000	0.686786		chr5	18600001	18700000	0.0012972
chr15	9800000	9900000	3		chr5	18400000	18500000	384		chr5	18600001	18700000	0.242767		chr5	18400000	18500000	1.36702		chr5	18700001	18800000	0.000566012
chr15	9900000	10000000	3		chr5	18500000	18600000	584		chr5	18700001	18800000	0.239429		chr5	18500000	18600000	0.83541		chr5	18800001	18900000	0.000808084
chr15	10000000	10100000	6		chr5	18600000	18700000	288		chr5	18800001	18900000	0.248478		chr5	18600000	18700000	0.855944		chr5	18900001	19000000	0.00100765
chr15	10100000	10200000	8		chr5	18700000	18800000	383		chr5	18900001	19000000	0.256333		chr5	18700000	18800000	1.10126		chr5	19000001	19100000	0.001004
chr15	10200000	10300000	3		chr5	18800000	18900000	462		chr5	19000001	19100000	0.270287		chr5	18800000	18900000	1.15549		chr5	19100001	19200000	0.000885007
chr15	10300000	10400000	5		chr5	18900000	19000000	472		chr5	19100001	19200000	0.256918		chr5	18900000	19000000	0.839805		chr5	19200001	19300000	0.00125767
chr15	10400000	10500000	14		chr5	19000000	19100000	455		chr5	19200001	19300000	0.230939		chr5	19000000	19100000	0.42346		chr5	19300001	19400000	0.00147676
chr15	10500000	10600000	10		chr5	19100000	19200000	546		chr5	19300001	19400000	0.238046		chr5	19100000	19200000	1.24523		chr5	19400001	19500000	0.00150783
chr15	10600000	10700000	10		chr5	19200000	19300000	626		chr5	19400001	19500000	0.249418		chr5	19200000	19300000	1.12761		chr5	19500001	19600000	0.00207362
chr15	10700000	10800000	7		chr5	19300000	19400000	605		chr5	19500001	19600000	0.221		chr5	19300000	19400000	1.1687		chr5	19600001	19700000	0.00141295
chr15	10900000	11000000	6		chr5	19400000	19500000	812		chr5	19600001	19700000	0.202595		chr5	19400000	19500000	0.912388		chr5	19700001	19800000	0.00155476
chr15	11000000	11100000	4		chr5	19500000	19600000	590		chr5	19700001	19800000	0.206912		chr5	19500000	19600000	1.01577		chr5	19800001	19900000	0.00102505
chr15	11100000	11200000	6		chr5	19600000	19700000	620		chr5	19800001	19900000	0.214563		chr5	19600000	19700000	1.07218		chr5	19900001	20000000	0.00101435
chr15	11200000	11300000	11		chr5	19700000	19800000	455		chr5	19900001	20000000	0.213138		chr5	19700000	19800000	0.869984		chr5	20000001	20100000	0.00166182
chr15	11300000	11400000	1		chr5	19800000	19900000	458		chr5	20000001	20100000	0.207198		chr5	19800000	19900000	0.757183		chr5	20100001	20200000	0.00165761
chr15	11400000	11500000	9		chr5	19900000	20000000	661		chr5	20100001	20200000	0.224664		chr5	19900000	20000000	0.921589		chr5	20200001	20300000	0.00159089
chr15	11500000	11600000	11		chr5	20000000	20100000	689		chr5	20200001	20300000	0.244482		chr5	20000000	20100000	0.923788		chr5	20300001	20400000	0.000902706
chr15	11600000	11700000	5		chr5	20100000	20200000	650		chr5	20300001	20400000	0.246922		chr5	20100000	20200000	1.23326		chr5	20400001	20500000	0.00102121
chr15	11700000	11800000	2		chr5	20200000	20300000	409		chr5	20400001	20500000	0.217944		chr5	20200000	20300000	1.02161		chr5	20500001	20600000	0.00100637
chr15	11800000	11900000	5		chr5	20300000	20400000	485		chr5	20500001	20600000	0.251392		chr5	20300000	20400000	0.564311		chr5	20600001	20700000	0.000830752
chr15	11900000	12000000	7		chr5	20400000	20500000	431		chr5	20600001	20700000	0.207268		chr5	20400000	20500000	0.850185		chr5	20700001	20800000	0.000702283
chr15	12000000	12100000	10		chr5	20500000	20600000	381		chr5	20700001	20800000	0.205767		chr5	20500000	20600000	0.745759		chr5	20800001	20900000	0.000751051
chr15	12100000	12200000	9		chr5	20600000	20700000	339		chr5	20800001	20900000	0.216555		chr5	20600000	20700000	0.84637		chr5	20900001	21000000	0.00125678
chr15	12200000	12300000	10		chr5	20700000	20800000	353		chr5	20900001	21000000	0.19334		chr5	20700000	20800000	0.809946		chr5	21000001	21100000	0.00193712
chr15	12300000	12400000	2		chr5	20800000	20900000	484		chr5	21000001	21100000	0.197739		chr5	20800000	20900000	1.09439		chr5	21100001	21200000	0.00170417
chr15	12400000	12500000	5		chr5	20900000	21000000	782		chr5	21100001	21200000	0.198679		chr5	20900000	21000000	0.844508		chr5	21200001	21300000	0.00247557
chr15	12500000	12600000	8		chr5	21000000	21100000	677		chr5	21200001	21300000	0.171247		chr5	21000000	21100000	1.00636		chr5	21300001	21400000	0.0010545
chr15	12600000	12700000	3		chr5	21100000	21200000	917		chr5	21300001	21400000	0.185518		chr5	21100000	21200000	1.12579		chr5	21400001	21500000	0.00158251
chr15	12700000	12800000	3		chr5	21200000	21300000	423		chr5	21400001	21500000	0.17514		chr5	21200000	21300000	0.935381		chr5	21500001	21600000	0.00112391
chr15	12800000	12900000	1		chr5	21300000	21400000	580		chr5	21500001	21600000	0.165347		chr5	21300000	21400000	1.09875		chr5	21600001	21700000	0.00185465
chr15	12900000	13000000	5		chr5	21400000	21500000	437		chr5	21600001	21700000	0.17585		chr5	21400000	21500000	0.770126		chr5	21700001	21800000	0.00287738
chr15	13000000	13100000	1		chr5	21500000	21600000	693		chr5	21700001	21800000	0.144546		chr5	21500000	21600000	1.01471		chr5	21800001	21900000	0.00190556
chr15	13100000	13200000	3		chr5	21600000	21700000	1038		chr5	21800001	21900000	0.145141		chr5	21600000	21700000	0.992008		chr5	21900001	22000000	0.00212103
chr15	13200000	13300000	6		chr5	21700000	21800000	748		chr5	21900001	22000000	0.168531		chr5	21700000	21800000	0.882168		chr5	22000001	22100000	0.00184943
chr15	13300000	13400000	2		chr5	21800000	21900000	826		chr5	22000001	22100000	0.159718		chr5	21800000	21900000	0.804294		chr5	22100001	22200000	0.00179078
chr15	13400000	13500000	7		chr5	21900000	22000000	729		chr5	22100001	22200000	0.18417		chr5	21900000	22000000	0.780946		chr5	22200001	22300000	0.00185793
chr15	13600000	13700000	1		chr5	22000000	22100000	687		chr5	22200001	22300000	0.175045		chr5	22000000	22100000	1.00013		chr5	22300001	22400000	0.00203563
chr15	13700000	13800000	7		chr5	22100000	22200000	707		chr5	22300001	22400000	0.171898		chr5	22100000	22200000	1.20162		chr5	22400001	22500000	0.00139213
chr15	13800000	13900000	6		chr5	22200000	22300000	757		chr5	22400001	22500000	0.206821		chr5	22200000	22300000	1.08308		chr5	22500001	22600000	0.00150431
chr15	13900000	14000000	3		chr5	22300000	22400000	581		chr5	22500001	22600000	0.18152		chr5	22300000	22400000	0.889569		chr5	22600001	22700000	0.00212092
chr15	14000000	14100000	9		chr5	22400000	22500000	611		chr5	22600001	22700000	0.177171		chr5	22400000	22500000	0.65994		chr5	22700001	22800000	0.00192028
chr15	14100000	14200000	5		chr5	22500000	22600000	841		chr5	22700001	22800000	0.184555		chr5	22500000	22600000	0.917133		chr5	22800001	22900000	0.00161123
chr15	14200000	14300000	5		chr5	22600000	22700000	776		chr5	22800001	22900000	0.187856		chr5	22600000	22700000	0.923466		chr5	22900001	23000000	0.00153021
chr15	14300000	14400000	7		chr5	22700000	22800000	641		chr5	22900001	23000000	0.194615		chr5	22700000	22800000	0.928658		chr5	23000001	23100000	0.00154722
chr15	14400000	14500000	5		chr5	22800000	22900000	606		chr5	23000001	23100000	0.163838		chr5	22800000	22900000	0.831059		chr5	23100001	23200000	0.00190932
chr15	14500000	14600000	1		chr5	22900000	23000000	632		chr5	23100001	23200000	0.138534		chr5	22900000	23000000	0.708774		chr5	23200001	23300000	0.00149033
chr15	14600000	14700000	1		chr5	23000000	23100000	721		chr5	23200001	23300000	0.138227		chr5	23000000	23100000	1.0908		chr5	23300001	23400000	0.00211171
chr15	14700000	14800000	1		chr5	23100000	23200000	580		chr5	23300001	23400000	0.123555		chr5	23100000	23200000	0.846346		chr5	23400001	23500000	0.00175183
chr15	14800000	14900000	6		chr5	23200000	23300000	781		chr5	23400001	23500000	0.150306		chr5	23200000	23300000	0.973336		chr5	23500001	23600000	0.00216186
chr15	14900000	15000000	3		chr5	23300000	23400000	698		chr5	23500001	23600000	0.155486		chr5	23300000	23400000	0.807307		chr5	23600001	23700000	0.00177628
chr15	15000000	15100000	1		chr5	23400000	23500000	836		chr5	23600001	23700000	0.175745		chr5	23400000	23500000	0.761704		chr5	23700001	23800000	0.00235121
chr15	15200000	15300000	2		chr5	23500000	23600000	703		chr5	23700001	23800000	0.150029		chr5	23500000	23600000	0.962096		chr5	23800001	23900000	0.00243827
chr15	15300000	15400000	3		chr5	23600000	23700000	916		chr5	23800001	23900000	0.127458		chr5	23600000	23700000	0.906002		chr5	23900001	24000000	0.00226542
chr15	15400000	15500000	6		chr5	23700000	23800000	912		chr5	23900001	24000000	0.119835		chr5	23700000	23800000	0.916314		chr5	24000001	24100000	0.00231651
chr15	15500000	15600000	2		chr5	23800000	23900000	831		chr5	24000001	24100000	0.117555		chr5	23800000	23900000	1.10711		chr5	24100001	24200000	0.00243979
chr15	15600000	15700000	2		chr5	23900000	24000000	874		chr5	24100001	24200000	0.112691		chr5	23900000	24000000	0.672499		chr5	24200001	24300000	0.00275869
chr15	15700000	15800000	9		chr5	24000000	24100000	900		chr5	24200001	24300000	0.0985475		chr5	24000000	24100000	0.905252		chr5	24300001	24400000	0.00261585
chr15	15800000	15900000	1		chr5	24100000	24200000	1009		chr5	24300001	24400000	0.116147		chr5	24100000	24200000	0.806927		chr5	24400001	24500000	0.00262416
chr15	15900000	16000000	2		chr5	24200000	24300000	992		chr5	24400001	24500000	0.115187		chr5	24200000	24300000	0.765642		chr5	24500001	24600000	0.00204239
chr15	16000000	16100000	3		chr5	24300000	24400000	980		chr5	24500001	24600000	0.142993		chr5	24300000	24400000	0.92745		chr5	24600001	24700000	0.00271927
chr15	16200000	16300000	7		chr5	24400000	24500000	796		chr5	24600001	24700000	0.114378		chr5	24400000	24500000	0.81118		chr5	24700001	24800000	0.00186358
chr15	16300000	16400000	10		chr5	24500000	24600000	1032		chr5	24700001	24800000	0.132594		chr5	24500000	24600000	0.896715		chr5	24800001	24900000	0.00158524
chr15	16400000	16500000	3		chr5	24600000	24700000	725		chr5	24800001	24900000	0.143804		chr5	24600000	24700000	0.86144		chr5	24900001	25000000	0.00142009
chr15	16500000	16600000	3		chr5	24700000	24800000	594		chr5	24900001	25000000	0.149536		chr5	24700000	24800000	0.841439		chr5	25000001	25100000	0.00196063
chr15	16700000	16800000	2		chr5	24800000	24900000	560		chr5	25000001	25100000	0.138352		chr5	24800000	24900000	0.869702		chr5	25100001	25200000	0.00209401
chr15	16900000	17000000	1		chr5	24900000	25000000	780		chr5	25100001	25200000	0.187699		chr5	24900000	25000000	0.81494		chr5	25200001	25300000	0.00210976
chr15	17000000	17100000	4		chr5	25000000	25100000	847		chr5	25200001	25300000	0.122375		chr5	25000000	25100000	0.864553		chr5	25300001	25400000	0.00231331
chr15	17200000	17300000	2		chr5	25100000	25200000	830		chr5	25300001	25400000	0.16566		chr5	25100000	25200000	0.631522		chr5	25400001	25500000	0.00279224
chr15	17300000	17400000	2		chr5	25200000	25300000	905		chr5	25400001	25500000	0.135882		chr5	25200000	25300000	0.829939		chr5	25500001	25600000	0.00243262
chr15	17400000	17500000	8		chr5	25300000	25400000	1093		chr5	25500001	25600000	0.129343		chr5	25300000	25400000	0.844927		chr5	25600001	25700000	0.00207216
chr15	17500000	17600000	9		chr5	25400000	25500000	970		chr5	25600001	25700000	0.107523		chr5	25400000	25500000	0.601037		chr5	25700001	25800000	0.00223196
chr15	17600000	17700000	7		chr5	25500000	25600000	791		chr5	25700001	25800000	0.122604		chr5	25500000	25600000	0.768048		chr5	25800001	25900000	0.0019567
chr15	17700000	17800000	2		chr5	25600000	25700000	857		chr5	25800001	25900000	0.12586		chr5	25600000	25700000	0.790396		chr5	25900001	26000000	0.00172066
chr15	17800000	17900000	6		chr5	25700000	25800000	799		chr5	25900001	26000000	0.143541		chr5	25700000	25800000	0.612297		chr5	26000001	26100000	0.00192104
chr15	17900000	18000000	4		chr5	25800000	25900000	646		chr5	26000001	26100000	0.138103		chr5	25800000	25900000	1.10786		chr5	26100001	26200000	0.00177548
chr15	18000000	18100000	6		chr5	25900000	26000000	763		chr5	26100001	26200000	0.152392		chr5	25900000	26000000	0.66889		chr5	26200001	26300000	0.00154035
chr15	18100000	18200000	8		chr5	26000000	26100000	714		chr5	26200001	26300000	0.19952		chr5	26000000	26100000	0.737031		chr5	26300001	26400000	0.00124182
chr15	18200000	18300000	3		chr5	26100000	26200000	647		chr5	26300001	26400000	0.20253		chr5	26100000	26200000	0.758356		chr5	26400001	26500000	0.00120739
chr15	18300000	18400000	5		chr5	26200000	26300000	521		chr5	26400001	26500000	0.225524		chr5	26200000	26300000	0.828437		chr5	26500001	26600000	0.00113156
chr15	18400000	18500000	3		chr5	26300000	26400000	514		chr5	26500001	26600000	0.248175		chr5	26300000	26400000	0.880203		chr5	26600001	26700000	0.000882446
chr15	18500000	18600000	2		chr5	26400000	26500000	475		chr5	26600001	26700000	0.221913		chr5	26400000	26500000	1.1946		chr5	26700001	26800000	0.000601065
chr15	18600000	18700000	1		chr5	26500000	26600000	398		chr5	26700001	26800000	0.226067		chr5	26500000	26600000	0.83897		chr5	26800001	26900000	0.000305201
chr15	18700000	18800000	5		chr5	26600000	26700000	284		chr5	26800001	26900000	0.254356		chr5	26600000	26700000	1.31173		chr6	600001	700000	0.00126384
chr15	18800000	18900000	3		chr5	26700000	26800000	148		chr6	600001	700000	0.164059		chr5	26700000	26800000	0.880123		chr6	700001	800000	0.00119078
chr15	18900000	19000000	3		chr6	500000	600000	522		chr6	700001	800000	0.117908		chr6	500000	600000	0.498871		chr6	800001	900000	0.00158982
chr15	19000000	19100000	3		chr6	600000	700000	519		chr6	800001	900000	0.110519		chr6	600000	700000	0.419788		chr6	900001	1000000	0.00129018
chr15	19100000	19200000	13		chr6	700000	800000	681		chr6	900001	1000000	0.105431		chr6	700000	800000	0.408792		chr6	1000001	1100000	0.0020789
chr15	19200000	19300000	8		chr6	800000	900000	589		chr6	1000001	1100000	0.0869979		chr6	800000	900000	0.256227		chr6	1100001	1200000	0.00201542
chr15	19300000	19400000	3		chr6	900000	1000000	829		chr6	1100001	1200000	0.0858918		chr6	900000	1000000	0.598652		chr6	1200001	1300000	0.00234762
chr15	19400000	19500000	3		chr6	1000000	1100000	845		chr6	1200001	1300000	0.104641		chr6	1000000	1100000	0.407806		chr6	1300001	1400000	0.00253053
chr15	19500000	19600000	5		chr6	1100000	1200000	924		chr6	1300001	1400000	0.094344		chr6	1100000	1200000	0.681715		chr6	1400001	1500000	0.00252436
chr15	19600000	19700000	1		chr6	1200000	1300000	993		chr6	1400001	1500000	0.0869712		chr6	1200000	1300000	0.624407		chr6	1500001	1600000	0.00178703
chr15	19700000	19800000	6		chr6	1300000	1400000	985		chr6	1500001	1600000	0.08034		chr6	1300000	1400000	0.67243		chr6	1600001	1700000	0.00242162
chr15	19800000	19900000	7		chr6	1400000	1500000	677		chr6	1600001	1700000	0.0984149		chr6	1400000	1500000	0.764384		chr6	1700001	1800000	0.00213244
chr15	19900000	20000000	3		chr6	1500000	1600000	901		chr6	1700001	1800000	0.107908		chr6	1500000	1600000	0.720484		chr6	1800001	1900000	0.00260177
chr15	20000000	20100000	11		chr6	1600000	1700000	817		chr6	1800001	1900000	0.0978986		chr6	1600000	1700000	0.675833		chr6	1900001	2000000	0.00299013
chr15	20100000	20200000	4		chr6	1700000	1800000	961		chr6	1900001	2000000	0.0794318		chr6	1700000	1800000	0.788873		chr6	2000001	2100000	0.00380946
chr15	20200000	20300000	5		chr6	1800000	1900000	1078		chr6	2000001	2100000	0.0767227		chr6	1800000	1900000	0.911264		chr6	2100001	2200000	0.00366797
chr15	20300000	20400000	6		chr6	1900000	2000000	1347		chr6	2100001	2200000	0.0872657		chr6	1900000	2000000	0.931721		chr6	2200001	2300000	0.00352755
chr15	20400000	20500000	6		chr6	2000000	2100000	1306		chr6	2200001	2300000	0.0960696		chr6	2000000	2100000	0.956239		chr6	2300001	2400000	0.00263
chr15	20500000	20600000	6		chr6	2100000	2200000	1328		chr6	2300001	2400000	0.0949044		chr6	2100000	2200000	0.769043		chr6	2400001	2500000	0.00211787
chr15	20600000	20700000	9		chr6	2200000	2300000	979		chr6	2400001	2500000	0.109372		chr6	2200000	2300000	0.873427		chr6	2500001	2600000	0.00293588
chr15	20700000	20800000	6		chr6	2300000	2400000	836		chr6	2500001	2600000	0.101135		chr6	2300000	2400000	0.518152		chr6	2600001	2700000	0.00242578
chr15	20800000	20900000	3		chr6	2400000	2500000	1071		chr6	2600001	2700000	0.100013		chr6	2400000	2500000	1.01046		chr6	2700001	2800000	0.0015284
chr15	20900000	20922779	2		chr6	2500000	2600000	916		chr6	2700001	2800000	0.115072		chr6	2500000	2600000	0.809914		chr6	2800001	2900000	0.00140461
chr16	0	100000	11		chr6	2600000	2700000	611		chr6	2800001	2900000	0.120155		chr6	2600000	2700000	0.661307		chr6	2900001	3000000	0.00110061
chr16	100000	200000	6		chr6	2700000	2800000	542		chr6	2900001	3000000	0.147047		chr6	2700000	2800000	0.815083		chr6	3000001	3100000	0.00190345
chr16	200000	300000	6		chr6	2800000	2900000	445		chr6	3000001	3100000	0.138257		chr6	2800000	2900000	0.530083		chr6	3100001	3200000	0.00225524
chr16	300000	400000	3		chr6	2900000	3000000	717		chr6	3100001	3200000	0.145425		chr6	2900000	3000000	0.856147		chr6	3200001	3300000	0.00218557
chr16	400000	500000	3		chr6	3000000	3100000	849		chr6	3200001	3300000	0.144462		chr6	3000000	3100000	0.902705		chr6	3300001	3400000	0.00131529
chr16	500000	600000	4		chr6	3100000	3200000	817		chr6	3300001	3400000	0.161004		chr6	3100000	3200000	0.86915		chr6	3400001	3500000	0.00228277
chr16	600000	700000	4		chr6	3200000	3300000	512		chr6	3400001	3500000	0.172735		chr6	3200000	3300000	0.729672		chr6	3500001	3600000	0.0020836
chr16	700000	800000	2		chr6	3300000	3400000	861		chr6	3500001	3600000	0.185818		chr6	3300000	3400000	1.06199		chr6	3600001	3700000	0.00270215
chr16	800000	900000	1		chr6	3400000	3500000	833		chr6	3600001	3700000	0.169191		chr6	3400000	3500000	0.734617		chr6	3700001	3800000	0.00216434
chr16	900000	1000000	6		chr6	3500000	3600000	1012		chr6	3700001	3800000	0.173128		chr6	3500000	3600000	0.869449		chr6	3800001	3900000	0.00214593
chr16	1100000	1200000	1		chr6	3600000	3700000	855		chr6	3800001	3900000	0.184745		chr6	3600000	3700000	0.767186		chr6	3900001	4000000	0.00189169
chr16	1200000	1300000	3		chr6	3700000	3800000	830		chr6	3900001	4000000	0.204138		chr6	3700000	3800000	0.890082		chr6	4000001	4100000	0.00134086
chr16	1300000	1400000	4		chr6	3800000	3900000	769		chr6	4000001	4100000	0.227234		chr6	3800000	3900000	0.993689		chr6	4100001	4200000	0.00179007
chr16	1400000	1500000	2		chr6	3900000	4000000	600		chr6	4100001	4200000	0.227617		chr6	3900000	4000000	0.836974		chr6	4200001	4300000	0.00162916
chr16	1500000	1600000	2		chr6	4000000	4100000	753		chr6	4200001	4300000	0.256072		chr6	4000000	4100000	1.06086		chr6	4300001	4400000	0.00164398
chr16	1600000	1700000	6		chr6	4100000	4200000	708		chr6	4300001	4400000	0.22177		chr6	4100000	4200000	0.909918		chr6	4400001	4500000	0.00193415
chr16	1700000	1800000	10		chr6	4200000	4300000	736		chr6	4400001	4500000	0.2212		chr6	4200000	4300000	1.05866		chr6	4500001	4600000	0.00194824
chr16	1800000	1900000	3		chr6	4300000	4400000	780		chr6	4500001	4600000	0.230203		chr6	4300000	4400000	1.27646		chr6	4600001	4700000	0.00168132
chr16	1900000	2000000	2		chr6	4400000	4500000	811		chr6	4600001	4700000	0.226758		chr6	4400000	4500000	1.0876		chr6	4700001	4800000	0.00111571
chr16	2000000	2100000	2		chr6	4500000	4600000	677		chr6	4700001	4800000	0.269373		chr6	4500000	4600000	1.30811		chr6	4800001	4900000	0.00127518
chr16	2100000	2200000	4		chr6	4600000	4700000	453		chr6	4800001	4900000	0.260106		chr6	4600000	4700000	0.82609		chr6	4900001	5000000	0.00133
chr16	2200000	2300000	11		chr6	4700000	4800000	579		chr6	4900001	5000000	0.221739		chr6	4700000	4800000	0.874977		chr6	5000001	5100000	0.00176622
chr16	2300000	2400000	7		chr6	4800000	4900000	590		chr6	5000001	5100000	0.228426		chr6	4800000	4900000	0.959724		chr6	5100001	5200000	0.0016348
chr16	2400000	2500000	1		chr6	4900000	5000000	725		chr6	5100001	5200000	0.238357		chr6	4900000	5000000	1.16997		chr6	5200001	5300000	0.00152295
chr16	2500000	2600000	4		chr6	5000000	5100000	669		chr6	5200001	5300000	0.222105		chr6	5000000	5100000	1.13172		chr6	5300001	5400000	0.00141861
chr16	2600000	2700000	6		chr6	5100000	5200000	683		chr6	5300001	5400000	0.235397		chr6	5100000	5200000	0.962757		chr6	5400001	5500000	0.00158561
chr16	2700000	2800000	1		chr6	5200000	5300000	627		chr6	5400001	5500000	0.253505		chr6	5200000	5300000	1.01265		chr6	5500001	5600000	0.00146245
chr16	2800000	2900000	1		chr6	5300000	5400000	670		chr6	5500001	5600000	0.232288		chr6	5300000	5400000	1.03064		chr6	5600001	5700000	0.00142257
chr16	2900000	3000000	3		chr6	5400000	5500000	624		chr6	5600001	5700000	0.242295		chr6	5400000	5500000	0.9668		chr6	5700001	5800000	0.00151519
chr16	3000000	3100000	5		chr6	5500000	5600000	629		chr6	5700001	5800000	0.243908		chr6	5500000	5600000	1.12331		chr6	5800001	5900000	0.00119695
chr16	3100000	3200000	1		chr6	5600000	5700000	632		chr6	5800001	5900000	0.228927		chr6	5600000	5700000	1.31427		chr6	5900001	6000000	0.00090314
chr16	3200000	3300000	4		chr6	5700000	5800000	561		chr6	5900001	6000000	0.283561		chr6	5700000	5800000	0.845335		chr6	6000001	6100000	0.00106928
chr16	3300000	3400000	3		chr6	5800000	5900000	447		chr6	6000001	6100000	0.245322		chr6	5800000	5900000	0.816629		chr6	6100001	6200000	0.00135651
chr16	3400000	3500000	3		chr6	5900000	6000000	484		chr6	6100001	6200000	0.224632		chr6	5900000	6000000	1.00584		chr6	6200001	6300000	0.00139267
chr16	3500000	3600000	7		chr6	6000000	6100000	594		chr6	6200001	6300000	0.241705		chr6	6000000	6100000	0.975573		chr6	6300001	6400000	0.00145442
chr16	3600000	3700000	6		chr6	6100000	6200000	619		chr6	6300001	6400000	0.223635		chr6	6100000	6200000	1.0522		chr6	6400001	6500000	0.001673
chr16	3800000	3900000	2		chr6	6200000	6300000	588		chr6	6400001	6500000	0.227		chr6	6200000	6300000	0.812279		chr6	6500001	6600000	0.00123019
chr16	3900000	4000000	4		chr6	6300000	6400000	714		chr6	6500001	6600000	0.262278		chr6	6300000	6400000	1.00247		chr6	6600001	6700000	0.00108985
chr16	4000000	4100000	8		chr6	6400000	6500000	522		chr6	6600001	6700000	0.228591		chr6	6400000	6500000	1.49233		chr6	6700001	6800000	0.000901541
chr16	4100000	4200000	10		chr6	6500000	6600000	473		chr6	6700001	6800000	0.25329		chr6	6500000	6600000	1.31174		chr6	6800001	6900000	0.000490486
chr16	4200000	4300000	6		chr6	6600000	6700000	404		chr6	6800001	6900000	0.158623		chr6	6600000	6700000	1.12669		chr6	6900001	7000000	0.000862962
chr16	4300000	4400000	9		chr6	6700000	6800000	253		chr6	6900001	7000000	0.309116		chr6	6700000	6800000	0.237368		chr6	7000001	7100000	0.0011934
chr16	4400000	4500000	7		chr6	6800000	6900000	421		chr6	7000001	7100000	0.253643		chr6	6800000	6900000	0.728923		chr6	7100001	7200000	0.000538424
chr16	4500000	4600000	7		chr6	6900000	7000000	532		chr6	7100001	7200000	0.256731		chr6	6900000	7000000	1.13821		chr6	7200001	7300000	0.00109028
chr16	4600000	4700000	1		chr6	7000000	7100000	278		chr6	7200001	7300000	0.26396		chr6	7000000	7100000	0.743955		chr6	7300001	7400000	0.00193444
chr16	4700000	4800000	3		chr6	7100000	7200000	514		chr6	7300001	7400000	0.253224		chr6	7100000	7200000	0.923252		chr6	7400001	7500000	0.00188157
chr16	4800000	4900000	10		chr6	7200000	7300000	848		chr6	7400001	7500000	0.236682		chr6	7200000	7300000	1.09885		chr6	7500001	7600000	0.00173644
chr16	4900000	5000000	1		chr6	7300000	7400000	781		chr6	7500001	7600000	0.243726		chr6	7300000	7400000	1.35604		chr6	7600001	7700000	0.00117579
chr16	5000000	5100000	5		chr6	7400000	7500000	699		chr6	7600001	7700000	0.293814		chr6	7400000	7500000	1.10581		chr6	7700001	7800000	0.00142989
chr16	5100000	5200000	6		chr6	7500000	7600000	523		chr6	7700001	7800000	0.229111		chr6	7500000	7600000	1.13659		chr6	7800001	7900000	0.00149398
chr16	5200000	5300000	7		chr6	7600000	7700000	601		chr6	7800001	7900000	0.220445		chr6	7600000	7700000	1.15038		chr6	7900001	8000000	0.00140309
chr16	5300000	5400000	1		chr6	7700000	7800000	647		chr6	7900001	8000000	0.260477		chr6	7700000	7800000	1.09424		chr6	8000001	8100000	0.00216642
chr16	5400000	5500000	2		chr6	7800000	7900000	588		chr6	8000001	8100000	0.225908		chr6	7800000	7900000	1.16694		chr6	8100001	8200000	0.000980018
chr16	5500000	5600000	1		chr6	7900000	8000000	878		chr6	8100001	8200000	0.261527		chr6	7900000	8000000	1.15182		chr6	8200001	8300000	0.00151191
chr16	5600000	5700000	2		chr6	8000000	8100000	398		chr6	8200001	8300000	0.247668		chr6	8000000	8100000	1.33188		chr6	8300001	8400000	0.00137082
chr16	5700000	5800000	2		chr6	8100000	8200000	651		chr6	8300001	8400000	0.22177		chr6	8100000	8200000	1.06087		chr6	8400001	8500000	0.00116348
chr16	5800000	5900000	9		chr6	8200000	8300000	565		chr6	8400001	8500000	0.233884		chr6	8200000	8300000	1.28957		chr6	8500001	8600000	0.00120942
chr16	5900000	6000000	7		chr6	8300000	8400000	520		chr6	8500001	8600000	0.256469		chr6	8300000	8400000	0.80729		chr6	8600001	8700000	0.000841581
chr16	6000000	6100000	7		chr6	8400000	8500000	554		chr6	8600001	8700000	0.23059		chr6	8400000	8500000	1.10598		chr6	8700001	8800000	0.00129298
chr16	6100000	6200000	6		chr6	8500000	8600000	392		chr6	8700001	8800000	0.242507		chr6	8500000	8600000	0.974696		chr6	8800001	8900000	0.000873871
chr16	6200000	6300000	5		chr6	8600000	8700000	569		chr6	8800001	8900000	0.275748		chr6	8600000	8700000	1.20087		chr6	8900001	9000000	0.000681809
chr16	6300000	6400000	1		chr6	8700000	8800000	379		chr6	8900001	9000000	0.28287		chr6	8700000	8800000	1.17234		chr6	9000001	9100000	0.000685543
chr16	6400000	6500000	1		chr6	8800000	8900000	325		chr6	9000001	9100000	0.231633		chr6	8800000	8900000	1.0204		chr6	9100001	9200000	0.00107084
chr16	6500000	6600000	1		chr6	8900000	9000000	301		chr6	9100001	9200000	0.248927		chr6	8900000	9000000	1.13187		chr6	9200001	9300000	0.000893442
chr16	6600000	6700000	1		chr6	9000000	9100000	452		chr6	9200001	9300000	0.223713		chr6	9000000	9100000	1.2602		chr6	9300001	9400000	0.00141172
chr16	6700000	6800000	1		chr6	9100000	9200000	386		chr6	9300001	9400000	0.239696		chr6	9100000	9200000	1.27273		chr6	9400001	9500000	0.00095249
chr16	6800000	6900000	2		chr6	9200000	9300000	603		chr6	9400001	9500000	0.217932		chr6	9200000	9300000	1.16927		chr6	9500001	9600000	0.000936987
chr16	6900000	7000000	4		chr6	9300000	9400000	423		chr6	9500001	9600000	0.26258		chr6	9300000	9400000	0.850439		chr6	9600001	9700000	0.000745703
chr16	7000000	7100000	4		chr6	9400000	9500000	432		chr6	9600001	9700000	0.317034		chr6	9400000	9500000	1.15671		chr6	9700001	9800000	0.00054495
chr16	7100000	7200000	2		chr6	9500000	9600000	353		chr6	9700001	9800000	0.257539		chr6	9500000	9600000	0.773588		chr6	9800001	9900000	0.000567468
chr16	7200000	7300000	5		chr6	9600000	9700000	259		chr6	9800001	9900000	0.284498		chr6	9600000	9700000	0.601716		chr6	9900001	10000000	0.00117091
chr16	7300000	7400000	5		chr6	9700000	9800000	282		chr6	9900001	10000000	0.222827		chr6	9700000	9800000	0.729772		chr6	10000001	10100000	0.000721468
chr16	7400000	7500000	8		chr6	9800000	9900000	476		chr6	10000001	10100000	0.250646		chr6	9800000	9900000	1.42308		chr6	10100001	10200000	0.000788461
chr16	7500000	7600000	4		chr6	9900000	10000000	311		chr6	10100001	10200000	0.239435		chr6	9900000	10000000	1.49501		chr6	10200001	10300000	0.000924421
chr16	7600000	7700000	1		chr6	10000000	10100000	378		chr6	10200001	10300000	0.19927		chr6	10000000	10100000	0.862742		chr6	10300001	10400000	0.000707157
chr16	7700000	7800000	1		chr6	10100000	10200000	428		chr6	10300001	10400000	0.203853		chr6	10100000	10200000	0.949725		chr6	10400001	10500000	0.000804169
chr16	7800000	7900000	2		chr6	10200000	10300000	328		chr6	10400001	10500000	0.255486		chr6	10200000	10300000	0.707355		chr6	10500001	10600000	0.000927926
chr16	7900000	8000000	4		chr6	10300000	10400000	318		chr6	10500001	10600000	0.234969		chr6	10300000	10400000	1.65394		chr6	10600001	10700000	0.000902128
chr16	8000000	8100000	5		chr6	10400000	10500000	409		chr6	10600001	10700000	0.274049		chr6	10400000	10500000	0.844716		chr6	10700001	10800000	0.00106454
chr16	8100000	8200000	7		chr6	10500000	10600000	410		chr6	10700001	10800000	0.298062		chr6	10500000	10600000	1.13315		chr6	10800001	10900000	0.000663141
chr16	8200000	8300000	8		chr6	10600000	10700000	470		chr6	10800001	10900000	0.226161		chr6	10600000	10700000	0.871325		chr6	10900001	11000000	0.000883358
chr16	8300000	8400000	10		chr6	10700000	10800000	319		chr6	10900001	11000000	0.293349		chr6	10700000	10800000	1.28097		chr6	11000001	11100000	0.000886991
chr16	8400000	8500000	3		chr6	10800000	10900000	395		chr6	11000001	11100000	0.256571		chr6	10800000	10900000	1.14162		chr6	11100001	11200000	0.000760202
chr16	8500000	8600000	6		chr6	10900000	11000000	369		chr6	11100001	11200000	0.206364		chr6	10900000	11000000	1.52193		chr6	11200001	11300000	0.00108577
chr16	8600000	8700000	3		chr6	11000000	11100000	357		chr6	11200001	11300000	0.211126		chr6	11000000	11100000	0.639317		chr6	11300001	11400000	0.00105228
chr16	8700000	8800000	3		chr6	11100000	11200000	472		chr6	11300001	11400000	0.237269		chr6	11100000	11200000	1.14833		chr6	11400001	11500000	0.0008092
chr16	8800000	8900000	9		chr6	11200000	11300000	445		chr6	11400001	11500000	0.25614		chr6	11200000	11300000	1.3915		chr6	11500001	11600000	0.000873232
chr16	8900000	9000000	7		chr6	11300000	11400000	355		chr6	11500001	11600000	0.256822		chr6	11300000	11400000	1.05622		chr6	11600001	11700000	0.000591639
chr16	9000000	9100000	6		chr6	11400000	11500000	384		chr6	11600001	11700000	0.228912		chr6	11400000	11500000	1.14576		chr6	11700001	11800000	0.000761372
chr16	9100000	9200000	9		chr6	11500000	11600000	260		chr6	11700001	11800000	0.210684		chr6	11500000	11600000	1.11526		chr6	11800001	11900000	0.000799483
chr16	9200000	9300000	2		chr6	11600000	11700000	343		chr6	11800001	11900000	0.22814		chr6	11600000	11700000	1.01852		chr6	11900001	12000000	0.0011272
chr16	9300000	9400000	4		chr6	11700000	11800000	336		chr6	11900001	12000000	0.22259		chr6	11700000	11800000	1.20207		chr6	12000001	12100000	0.0011817
chr16	9400000	9500000	8		chr6	11800000	11900000	460		chr6	12000001	12100000	0.239587		chr6	11800000	11900000	1.18897		chr6	12100001	12200000	0.000593739
chr16	9500000	9600000	7		chr6	11900000	12000000	515		chr6	12100001	12200000	0.267774		chr6	11900000	12000000	0.824002		chr6	12200001	12300000	0.000677821
chr16	9600000	9700000	1		chr6	12000000	12100000	279		chr6	12200001	12300000	0.247226		chr6	12000000	12100000	1.00478		chr6	12300001	12400000	0.00113004
chr16	9700000	9800000	1		chr6	12100000	12200000	332		chr6	12300001	12400000	0.272098		chr6	12100000	12200000	0.905939		chr6	12400001	12500000	0.000587219
chr16	9800000	9900000	3		chr6	12200000	12300000	486		chr6	12400001	12500000	0.224884		chr6	12200000	12300000	1.49855		chr6	12500001	12600000	0.000493554
chr16	9900000	10000000	3		chr6	12300000	12400000	269		chr6	12500001	12600000	0.229539		chr6	12300000	12400000	0.745633		chr6	12600001	12700000	0.000692827
chr16	10000000	10100000	2		chr6	12400000	12500000	238		chr6	12600001	12700000	0.225869		chr6	12400000	12500000	1.02603		chr6	12700001	12800000	0.00101091
chr16	10100000	10200000	3		chr6	12500000	12600000	342		chr6	12700001	12800000	0.252638		chr6	12500000	12600000	0.628601		chr6	12800001	12900000	0.000888778
chr16	10200000	10300000	2		chr6	12600000	12700000	473		chr6	12800001	12900000	0.247581		chr6	12600000	12700000	0.91458		chr6	12900001	13000000	0.000926547
chr16	10300000	10400000	4		chr6	12700000	12800000	415		chr6	12900001	13000000	0.251343		chr6	12700000	12800000	0.838973		chr6	13000001	13100000	0.000746022
chr16	10400000	10500000	1		chr6	12800000	12900000	410		chr6	13000001	13100000	0.232523		chr6	12800000	12900000	1.26987		chr6	13100001	13200000	0.000622684
chr16	10500000	10600000	3		chr6	12900000	13000000	356		chr6	13100001	13200000	0.240693		chr6	12900000	13000000	0.858608		chr6	13200001	13300000	0.00100559
chr16	10600000	10700000	2		chr6	13000000	13100000	275		chr6	13200001	13300000	0.252496		chr6	13000000	13100000	0.782054		chr6	13300001	13400000	0.000869402
chr16	10700000	10800000	9		chr6	13100000	13200000	447		chr6	13300001	13400000	0.230192		chr6	13100000	13200000	1.05952		chr6	13400001	13500000	0.00041503
chr16	10800000	10900000	10		chr6	13200000	13300000	394		chr6	13400001	13500000	0.27189		chr6	13200000	13300000	0.782303		chr6	13500001	13600000	0.00121211
chr16	10900000	11000000	6		chr6	13300000	13400000	212		chr6	13500001	13600000	0.265328		chr6	13300000	13400000	0.564883		chr6	13600001	13700000	0.000992
chr16	11000000	11100000	6		chr6	13400000	13500000	522		chr6	13600001	13700000	0.242676		chr6	13400000	13500000	0.945891		chr6	13700001	13800000	0.000904127
chr16	11100000	11200000	6		chr6	13500000	13600000	444		chr6	13700001	13800000	0.250876		chr6	13500000	13600000	0.9949		chr6	13800001	13900000	0.000780547
chr16	11200000	11300000	7		chr6	13600000	13700000	442		chr6	13800001	13900000	0.26852		chr6	13600000	13700000	0.756199		chr6	13900001	14000000	0.000905887
chr16	11300000	11400000	4		chr6	13700000	13800000	359		chr6	13900001	14000000	0.249967		chr6	13700000	13800000	1.11615		chr6	14000001	14100000	0.00101889
chr16	11400000	11500000	2		chr6	13800000	13900000	417		chr6	14000001	14100000	0.266884		chr6	13800000	13900000	1.10121		chr6	14100001	14200000	0.000900084
chr16	11500000	11600000	2		chr6	13900000	14000000	450		chr6	14100001	14200000	0.256213		chr6	13900000	14000000	1.25464		chr6	14200001	14300000	0.00103975
chr16	11600000	11700000	5		chr6	14000000	14100000	380		chr6	14200001	14300000	0.244409		chr6	14000000	14100000	1.12582		chr6	14300001	14400000	0.000690266
chr16	11700000	11800000	2		chr6	14100000	14200000	439		chr6	14300001	14400000	0.223169		chr6	14100000	14200000	1.25891		chr6	14400001	14500000	0.000636035
chr16	11800000	11900000	3		chr6	14200000	14300000	297		chr6	14400001	14500000	0.250046		chr6	14200000	14300000	0.857439		chr6	14500001	14600000	0.000911827
chr16	11900000	12000000	4		chr6	14300000	14400000	304		chr6	14500001	14600000	0.256009		chr6	14300000	14400000	1.19061		chr6	14600001	14700000	0.000688913
chr16	12000000	12100000	10		chr6	14400000	14500000	423		chr6	14600001	14700000	0.265602		chr6	14400000	14500000	0.9561		chr6	14700001	14800000	0.000831362
chr16	12100000	12200000	10		chr6	14500000	14600000	334		chr6	14700001	14800000	0.256337		chr6	14500000	14600000	1.00104		chr6	14800001	14900000	0.00111275
chr16	12200000	12300000	4		chr6	14600000	14700000	389		chr6	14800001	14900000	0.286273		chr6	14600000	14700000	0.919062		chr6	14900001	15000000	0.000824675
chr16	12300000	12400000	9		chr6	14700000	14800000	503		chr6	14900001	15000000	0.268794		chr6	14700000	14800000	1.06786		chr6	15000001	15100000	0.00103138
chr16	12400000	12500000	10		chr6	14800000	14900000	371		chr6	15000001	15100000	0.249945		chr6	14800000	14900000	1.05612		chr6	15100001	15200000	0.00119783
chr16	12500000	12600000	7		chr6	14900000	15000000	476		chr6	15100001	15200000	0.22062		chr6	14900000	15000000	0.855423		chr6	15200001	15300000	0.000882881
chr16	12600000	12700000	8		chr6	15000000	15100000	483		chr6	15200001	15300000	0.284497		chr6	15000000	15100000	1.2715		chr6	15300001	15400000	0.00105894
chr16	12700000	12800000	4		chr6	15100000	15200000	387		chr6	15300001	15400000	0.247987		chr6	15100000	15200000	1.00486		chr6	15400001	15500000	0.000688873
chr16	12800000	12900000	4		chr6	15200000	15300000	473		chr6	15400001	15500000	0.262092		chr6	15200000	15300000	1.11736		chr6	15500001	15600000	0.00124981
chr16	12900000	13000000	4		chr6	15300000	15400000	343		chr6	15500001	15600000	0.259596		chr6	15300000	15400000	0.438199		chr6	15600001	15700000	0.00081591
chr16	13000000	13100000	8		chr6	15400000	15500000	554		chr6	15600001	15700000	0.246747		chr6	15400000	15500000	0.910252		chr6	15700001	15800000	0.000703945
chr16	13100000	13200000	5		chr6	15500000	15600000	388		chr6	15700001	15800000	0.252574		chr6	15500000	15600000	0.817006		chr6	15800001	15900000	0.000742116
chr16	13200000	13300000	1		chr6	15600000	15700000	333		chr6	15800001	15900000	0.267175		chr6	15600000	15700000	0.68174		chr6	15900001	16000000	0.000667215
chr16	13500000	13600000	1		chr6	15700000	15800000	313		chr6	15900001	16000000	0.279354		chr6	15700000	15800000	1.39094		chr6	16000001	16100000	0.000876212
chr16	13700000	13800000	1		chr6	15800000	15900000	316		chr6	16000001	16100000	0.246105		chr6	15800000	15900000	0.678101		chr6	16100001	16200000	0.000821165
chr16	13800000	13900000	1		chr6	15900000	16000000	395		chr6	16100001	16200000	0.241627		chr6	15900000	16000000	1.15563		chr6	16200001	16300000	0.000532213
chr16	13900000	14000000	5		chr6	16000000	16100000	352		chr6	16200001	16300000	0.22015		chr6	16000000	16100000	0.920038		chr6	16300001	16400000	0.000928296
chr16	14000000	14100000	6		chr6	16100000	16200000	262		chr6	16300001	16400000	0.254647		chr6	16100000	16200000	0.545475		chr6	16400001	16500000	0.00134911
chr16	14100000	14200000	4		chr6	16200000	16300000	416		chr6	16400001	16500000	0.244054		chr6	16200000	16300000	0.68526		chr6	16500001	16600000	0.00076526
chr16	14200000	14300000	3		chr6	16300000	16400000	573		chr6	16500001	16600000	0.248818		chr6	16300000	16400000	1.1299		chr6	16600001	16700000	0.000688934
chr16	14300000	14400000	3		chr6	16400000	16500000	328		chr6	16600001	16700000	0.237203		chr6	16400000	16500000	1.25721		chr6	16700001	16800000	0.000474326
chr16	14400000	14500000	1		chr6	16500000	16600000	311		chr6	16700001	16800000	0.255177		chr6	16500000	16600000	0.8699		chr6	16800001	16900000	0.000521344
chr16	14500000	14600000	4		chr6	16600000	16700000	224		chr6	16800001	16900000	0.277924		chr6	16600000	16700000	0.925653		chr6	16900001	17000000	0.000831132
chr16	14600000	14700000	1		chr6	16700000	16800000	252		chr6	16900001	17000000	0.244152		chr6	16700000	16800000	0.740768		chr6	17000001	17100000	0.0010176
chr16	14700000	14800000	3		chr6	16800000	16900000	402		chr6	17000001	17100000	0.235052		chr6	16800000	16900000	0.533811		chr6	17100001	17200000	0.000765907
chr16	14800000	14900000	3		chr6	16900000	17000000	456		chr6	17100001	17200000	0.211439		chr6	16900000	17000000	0.955313		chr6	17200001	17300000	0.00151042
chr16	14900000	15000000	4		chr6	17000000	17100000	335		chr6	17200001	17300000	0.191157		chr6	17000000	17100000	1.01077		chr6	17300001	17400000	0.00106891
chr16	15000000	15100000	1		chr6	17100000	17200000	660		chr6	17300001	17400000	0.218669		chr6	17100000	17200000	0.70067		chr6	17400001	17500000	0.00079136
chr16	15200000	15300000	1		chr6	17200000	17300000	463		chr6	17400001	17500000	0.187167		chr6	17200000	17300000	0.823759		chr6	17500001	17600000	0.00161448
chr16	15500000	15600000	4		chr6	17300000	17400000	342		chr6	17500001	17600000	0.189717		chr6	17300000	17400000	0.60529		chr6	17600001	17700000	0.00134513
chr16	15600000	15700000	6		chr6	17400000	17500000	625		chr6	17600001	17700000	0.191374		chr6	17400000	17500000	1.12874		chr6	17700001	17800000	0.00172759
chr16	15700000	15800000	9		chr6	17500000	17600000	533		chr6	17700001	17800000	0.178042		chr6	17500000	17600000	1.02548		chr6	17800001	17900000	0.00164264
chr16	15800000	15900000	6		chr6	17600000	17700000	683		chr6	17800001	17900000	0.198769		chr6	17600000	17700000	0.928951		chr6	17900001	18000000	0.00182945
chr16	15900000	16000000	7		chr6	17700000	17800000	657		chr6	17900001	18000000	0.198028		chr6	17700000	17800000	0.796421		chr6	18000001	18100000	0.00108345
chr16	16000000	16100000	2		chr6	17800000	17900000	688		chr6	18000001	18100000	0.214221		chr6	17800000	17900000	1.23952		chr6	18100001	18200000	0.00160479
chr16	16100000	16200000	2		chr6	17900000	18000000	452		chr6	18100001	18200000	0.215626		chr6	17900000	18000000	0.88321		chr6	18200001	18300000	0.00115278
chr16	16200000	16300000	8		chr6	18000000	18100000	639		chr6	18200001	18300000	0.218467		chr6	18000000	18100000	1.0257		chr6	18300001	18400000	0.00108169
chr16	16300000	16400000	8		chr6	18100000	18200000	503		chr6	18300001	18400000	0.220034		chr6	18100000	18200000	0.888391		chr6	18400001	18500000	0.00134988
chr16	16400000	16500000	7		chr6	18200000	18300000	443		chr6	18400001	18500000	0.24168		chr6	18200000	18300000	0.89645		chr6	18500001	18600000	0.00112638
chr16	16500000	16600000	2		chr6	18300000	18400000	542		chr6	18500001	18600000	0.222916		chr6	18300000	18400000	1.22173		chr6	18600001	18700000	0.00102155
chr16	16600000	16700000	8		chr6	18400000	18500000	458		chr6	18600001	18700000	0.207992		chr6	18400000	18500000	1.15374		chr6	18700001	18800000	0.00139253
chr16	16700000	16800000	5		chr6	18500000	18600000	427		chr6	18700001	18800000	0.198616		chr6	18500000	18600000	0.944209		chr6	18800001	18900000	0.00189508
chr16	16800000	16900000	3		chr6	18600000	18700000	576		chr6	18800001	18900000	0.183491		chr6	18600000	18700000	0.843723		chr6	18900001	19000000	0.00141691
chr16	16900000	17000000	2		chr6	18700000	18800000	731		chr6	18900001	19000000	0.158952		chr6	18700000	18800000	0.950178		chr6	19000001	19100000	0.00154494
chr16	17000000	17100000	4		chr6	18800000	18900000	554		chr6	19000001	19100000	0.173692		chr6	18800000	18900000	0.991203		chr6	19100001	19200000	0.00121107
chr16	17100000	17200000	10		chr6	18900000	19000000	584		chr6	19100001	19200000	0.193598		chr6	18900000	19000000	1.0208		chr6	19200001	19300000	0.00174728
chr16	17200000	17300000	4		chr6	19000000	19100000	460		chr6	19200001	19300000	0.163834		chr6	19000000	19100000	1.15262		chr6	19300001	19400000	0.00231708
chr16	17300000	17400000	7		chr6	19100000	19200000	669		chr6	19300001	19400000	0.15011		chr6	19100000	19200000	0.886337		chr6	19400001	19500000	0.00187009
chr16	17400000	17500000	9		chr6	19200000	19300000	856		chr6	19400001	19500000	0.196334		chr6	19200000	19300000	0.943898		chr6	19500001	19600000	0.00237421
chr16	17500000	17600000	7		chr6	19300000	19400000	725		chr6	19500001	19600000	0.169425		chr6	19300000	19400000	0.864322		chr6	19600001	19700000	0.00177401
chr16	17600000	17700000	3		chr6	19400000	19500000	900		chr6	19600001	19700000	0.2778		chr6	19400000	19500000	1.17717		chr6	19700001	19800000	0.00115485
chr16	17700000	17800000	3		chr6	19500000	19600000	732		chr6	19700001	19800000	0.241456		chr6	19500000	19600000	1.12849		chr6	19800001	19900000	0.00172539
chr16	17800000	17900000	3		chr6	19600000	19700000	486		chr6	19800001	19900000	0.193761		chr6	19600000	19700000	1.15608		chr6	19900001	20000000	0.00150494
chr16	17900000	18000000	1		chr6	19700000	19800000	693		chr6	19900001	20000000	0.233642		chr6	19700000	19800000	0.909891		chr6	20000001	20100000	0.00136082
chr16	18000000	18100000	3		chr6	19800000	19900000	654		chr6	20000001	20100000	0.208862		chr6	19800000	19900000	0.924532		chr6	20100001	20200000	0.0012142
chr16	18100000	18200000	7		chr6	19900000	20000000	610		chr6	20100001	20200000	0.196594		chr6	19900000	20000000	0.68024		chr6	20200001	20300000	0.001609
chr16	18200000	18300000	11		chr6	20000000	20100000	491		chr6	20200001	20300000	0.184		chr6	20000000	20100000	0.802882		chr6	20300001	20400000	0.00184351
chr16	18300000	18400000	4		chr6	20100000	20200000	664		chr6	20300001	20400000	0.188247		chr6	20100000	20200000	0.666036		chr6	20400001	20500000	0.00140981
chr16	18400000	18500000	2		chr6	20200000	20300000	706		chr6	20400001	20500000	0.218124		chr6	20200000	20300000	1.06444		chr6	20500001	20600000	0.00115451
chr16	18500000	18600000	4		chr6	20300000	20400000	562		chr6	20500001	20600000	0.198472		chr6	20300000	20400000	1.1811		chr6	20600001	20700000	0.00148218
chr16	18600000	18627314	1		chr6	20400000	20500000	460		chr6	20600001	20700000	0.176802		chr6	20400000	20500000	1.06665		chr6	20700001	20800000	0.000275212
chr17	0	100000	2		chr6	20500000	20600000	593		chr6	20700001	20800000	0.153109		chr6	20500000	20600000	0.841164		chr6	20800001	20900000	0.000607565
chr17	100000	200000	10		chr6	20600000	20700000	128		chr6	20800001	20900000	0.174971		chr6	20600000	20700000	0.512601		chr6	20900001	21000000	0.00117442
chr17	200000	300000	2		chr6	20700000	20800000	251		chr6	20900001	21000000	0.234827		chr6	20700000	20800000	0.631474		chr6	21000001	21100000	0.0016094
chr17	300000	400000	1		chr6	20800000	20900000	512		chr6	21000001	21100000	0.175962		chr6	20800000	20900000	0.743621		chr6	21100001	21200000	0.00155987
chr17	400000	500000	8		chr6	20900000	21000000	639		chr6	21100001	21200000	0.141259		chr6	20900000	21000000	0.899951		chr6	21200001	21300000	0.00158417
chr17	500000	600000	2		chr6	21000000	21100000	631		chr6	21200001	21300000	0.140881		chr6	21000000	21100000	0.714563		chr6	21300001	21400000	0.0011893
chr17	600000	700000	7		chr6	21100000	21200000	613		chr6	21300001	21400000	0.119527		chr6	21100000	21200000	0.739064		chr6	21400001	21500000	0.00199586
chr17	700000	800000	9		chr6	21200000	21300000	467		chr6	21400001	21500000	0.116621		chr6	21200000	21300000	0.636586		chr6	21500001	21600000	0.00174585
chr17	800000	900000	4		chr6	21300000	21400000	789		chr6	21500001	21600000	0.101349		chr6	21300000	21400000	0.616377		chr6	21600001	21700000	0.00165301
chr17	900000	1000000	3		chr6	21400000	21500000	668		chr6	21600001	21700000	0.101599		chr6	21400000	21500000	0.778974		chr6	21700001	21800000	0.00183609
chr17	1000000	1100000	5		chr6	21500000	21600000	641		chr6	21700001	21800000	0.114706		chr6	21500000	21600000	0.725877		chr6	21800001	21900000	0.00198719
chr17	1100000	1200000	7		chr6	21600000	21700000	724		chr6	21800001	21900000	0.103903		chr6	21600000	21700000	0.523991		chr6	21900001	22000000	0.00213537
chr17	1200000	1300000	4		chr6	21700000	21800000	769		chr6	21900001	22000000	0.115972		chr6	21700000	21800000	0.649941		chr6	22000001	22100000	0.0026546
chr17	1300000	1400000	5		chr6	21800000	21900000	825		chr6	22000001	22100000	0.112166		chr6	21800000	21900000	0.676078		chr6	22100001	22200000	0.00202848
chr17	1400000	1500000	2		chr6	21900000	22000000	1027		chr6	22100001	22200000	0.106978		chr6	21900000	22000000	0.774684		chr6	22200001	22300000	0.00207965
chr17	1500000	1600000	5		chr6	22000000	22100000	786		chr6	22200001	22300000	0.14223		chr6	22000000	22100000	0.655949		chr6	22300001	22400000	0.00202161
chr17	1600000	1700000	5		chr6	22100000	22200000	819		chr6	22300001	22400000	0.147591		chr6	22100000	22200000	0.607981		chr6	22400001	22500000	0.00160538
chr17	1700000	1800000	5		chr6	22200000	22300000	793		chr6	22400001	22500000	0.169452		chr6	22200000	22300000	0.807875		chr6	22500001	22600000	0.00181756
chr17	1800000	1900000	2		chr6	22300000	22400000	642		chr6	22500001	22600000	0.14398		chr6	22300000	22400000	0.933556		chr6	22600001	22700000	0.00257429
chr17	1900000	2000000	1		chr6	22400000	22500000	722		chr6	22600001	22700000	0.150007		chr6	22400000	22500000	0.640446		chr6	22700001	22800000	0.00231165
chr17	2000000	2100000	5		chr6	22500000	22600000	983		chr6	22700001	22800000	0.145466		chr6	22500000	22600000	0.854408		chr6	22800001	22900000	0.00206077
chr17	2100000	2200000	10		chr6	22600000	22700000	920		chr6	22800001	22900000	0.137306		chr6	22600000	22700000	0.647019		chr6	22900001	23000000	0.00225558
chr17	2200000	2300000	8		chr6	22700000	22800000	806		chr6	22900001	23000000	0.138059		chr6	22700000	22800000	0.820084		chr6	23000001	23100000	0.00154619
chr17	2300000	2400000	4		chr6	22800000	22900000	842		chr6	23000001	23100000	0.181784		chr6	22800000	22900000	0.893444		chr6	23100001	23200000	0.00132506
chr17	2400000	2500000	1		chr6	22900000	23000000	630		chr6	23100001	23200000	0.194174		chr6	22900000	23000000	0.951286		chr6	23200001	23300000	0.00143084
chr17	2500000	2600000	2		chr6	23000000	23100000	561		chr6	23200001	23300000	0.185344		chr6	23000000	23100000	0.7174		chr6	23300001	23400000	0.00120739
chr17	2600000	2700000	2		chr6	23100000	23200000	616		chr6	23300001	23400000	0.210439		chr6	23100000	23200000	0.642946		chr6	23400001	23500000	0.00107084
chr17	2700000	2800000	1		chr6	23200000	23300000	553		chr6	23400001	23500000	0.214233		chr6	23200000	23300000	0.819975		chr6	23500001	23600000	0.00085419
chr17	2800000	2900000	1		chr6	23300000	23400000	475		chr6	23500001	23600000	0.228077		chr6	23300000	23400000	0.856923		chr6	23600001	23700000	0.00098406
chr17	2900000	3000000	1		chr6	23400000	23500000	394		chr6	23600001	23700000	0.20519		chr6	23400000	23500000	0.926829		chr6	23700001	23800000	0.00125832
chr17	3000000	3100000	1		chr6	23500000	23600000	454		chr6	23700001	23800000	0.234682		chr6	23500000	23600000	1.02101		chr6	23800001	23900000	0.000743861
chr17	3100000	3200000	1		chr6	23600000	23700000	585		chr6	23800001	23900000	0.239402		chr6	23600000	23700000	0.66677		chr6	23900001	24000000	0.00058801
chr17	3200000	3300000	3		chr6	23700000	23800000	351		chr6	23900001	24000000	0.244963		chr6	23700000	23800000	0.644915		chr6	24000001	24100000	0.0003351
chr17	3300000	3400000	4		chr6	23800000	23900000	289		chr6	24000001	24100000	0.251523		chr6	23800000	23900000	0.785446		chr6	24100001	24200000	0.000283023
chr17	3400000	3500000	6		chr6	23900000	24000000	171		chr6	24100001	24200000	0.194967		chr6	23900000	24000000	0.862063		chr6	24200001	24300000	0.000278776
chr17	3500000	3600000	1		chr6	24000000	24100000	116		chr6	24200001	24300000	0.190583		chr6	24000000	24100000	1.08802		chr7	1	100000	0.000518711
chr17	3600000	3700000	3		chr6	24100000	24200000	111		chr7	1	100000	0.269026		chr6	24100000	24200000	1.05081		chr7	100001	200000	0.000678746
chr17	3700000	3800000	3		chr7	0	100000	343		chr7	100001	200000	0.251993		chr7	0	100000	0.670799		chr7	200001	300000	0.000637453
chr17	3800000	3900000	3		chr7	100000	200000	319		chr7	200001	300000	0.26545		chr7	100000	200000	0.936159		chr7	300001	400000	0.000726833
chr17	3900000	4000000	2		chr7	200000	300000	334		chr7	300001	400000	0.276174		chr7	200000	300000	1.05417		chr7	400001	500000	0.00110824
chr17	4000000	4100000	7		chr7	300000	400000	477		chr7	400001	500000	0.191837		chr7	300000	400000	0.700355		chr7	500001	600000	0.00126431
chr17	4100000	4200000	5		chr7	400000	500000	552		chr7	500001	600000	0.17211		chr7	400000	500000	0.711067		chr7	600001	700000	0.00146599
chr17	4200000	4300000	4		chr7	500000	600000	618		chr7	600001	700000	0.147905		chr7	500000	600000	0.632583		chr7	700001	800000	0.00161679
chr17	4300000	4400000	2		chr7	600000	700000	657		chr7	700001	800000	0.163027		chr7	600000	700000	0.804756		chr7	800001	900000	0.00148631
chr17	4400000	4500000	1		chr7	700000	800000	591		chr7	800001	900000	0.137414		chr7	700000	800000	0.658298		chr7	900001	1000000	0.00173317
chr17	4500000	4600000	2		chr7	800000	900000	698		chr7	900001	1000000	0.11719		chr7	800000	900000	0.723234		chr7	1000001	1100000	0.000816861
chr17	4600000	4700000	3		chr7	900000	1000000	350		chr7	1000001	1100000	0.150462		chr7	900000	1000000	0.492476		chr7	1100001	1200000	0.00229267
chr17	4700000	4800000	8		chr7	1000000	1100000	909		chr7	1100001	1200000	0.157836		chr7	1000000	1100000	0.804093		chr7	1200001	1300000	0.00225984
chr17	4800000	4900000	5		chr7	1100000	1200000	877		chr7	1200001	1300000	0.156031		chr7	1100000	1200000	0.831028		chr7	1300001	1400000	0.00191245
chr17	4900000	5000000	7		chr7	1200000	1300000	763		chr7	1300001	1400000	0.186539		chr7	1200000	1300000	0.907208		chr7	1400001	1500000	0.00162724
chr17	5000000	5100000	13		chr7	1300000	1400000	680		chr7	1400001	1500000	0.205984		chr7	1300000	1400000	0.824862		chr7	1500001	1600000	0.00153641
chr17	5100000	5200000	12		chr7	1400000	1500000	646		chr7	1500001	1600000	0.189797		chr7	1400000	1500000	0.910268		chr7	1600001	1700000	0.00137529
chr17	5200000	5300000	6		chr7	1500000	1600000	598		chr7	1600001	1700000	0.181035		chr7	1500000	1600000	0.648718		chr7	1700001	1800000	0.00153233
chr17	5300000	5400000	8		chr7	1600000	1700000	630		chr7	1700001	1800000	0.189719		chr7	1600000	1700000	0.865057		chr7	1800001	1900000	0.0017574
chr17	5400000	5500000	10		chr7	1700000	1800000	695		chr7	1800001	1900000	0.189704		chr7	1700000	1800000	0.928206		chr7	1900001	2000000	0.00200738
chr17	5500000	5600000	13		chr7	1800000	1900000	798		chr7	1900001	2000000	0.155973		chr7	1800000	1900000	0.677405		chr7	2000001	2100000	0.00208283
chr17	5600000	5700000	5		chr7	1900000	2000000	788		chr7	2000001	2100000	0.171163		chr7	1900000	2000000	0.991512		chr7	2100001	2200000	0.00171783
chr17	5700000	5800000	6		chr7	2000000	2100000	731		chr7	2100001	2200000	0.235421		chr7	2000000	2100000	0.885385		chr7	2200001	2300000	0.00142383
chr17	5800000	5900000	3		chr7	2100000	2200000	612		chr7	2200001	2300000	0.225694		chr7	2100000	2200000	0.477088		chr7	2300001	2400000	0.00222132
chr17	5900000	6000000	3		chr7	2200000	2300000	883		chr7	2300001	2400000	0.169512		chr7	2200000	2300000	0.88904		chr7	2400001	2500000	0.00215609
chr17	6000000	6100000	7		chr7	2300000	2400000	835		chr7	2400001	2500000	0.139171		chr7	2300000	2400000	0.834197		chr7	2500001	2600000	0.00191809
chr17	6100000	6200000	6		chr7	2400000	2500000	757		chr7	2500001	2600000	0.160617		chr7	2400000	2500000	0.895603		chr7	2600001	2700000	0.00180881
chr17	6200000	6300000	2		chr7	2500000	2600000	700		chr7	2600001	2700000	0.188527		chr7	2500000	2600000	1.0471		chr7	2700001	2800000	0.00197123
chr17	6300000	6400000	1		chr7	2600000	2700000	777		chr7	2700001	2800000	0.141812		chr7	2600000	2700000	0.616203		chr7	2800001	2900000	0.00249788
chr17	6400000	6500000	3		chr7	2700000	2800000	955		chr7	2800001	2900000	0.130405		chr7	2700000	2800000	0.772419		chr7	2900001	3000000	0.00215062
chr17	6500000	6600000	4		chr7	2800000	2900000	845		chr7	2900001	3000000	0.138109		chr7	2800000	2900000	0.815679		chr7	3000001	3100000	0.00244891
chr17	6600000	6700000	7		chr7	2900000	3000000	898		chr7	3000001	3100000	0.134703		chr7	2900000	3000000	0.917078		chr7	3100001	3200000	0.00198637
chr17	6700000	6800000	7		chr7	3000000	3100000	780		chr7	3100001	3200000	0.143741		chr7	3000000	3100000	0.596999		chr7	3200001	3300000	0.00177023
chr17	6800000	6900000	4		chr7	3100000	3200000	720		chr7	3200001	3300000	0.144744		chr7	3100000	3200000	0.735647		chr7	3300001	3400000	0.00217755
chr17	6900000	7000000	3		chr7	3200000	3300000	832		chr7	3300001	3400000	0.134483		chr7	3200000	3300000	0.887445		chr7	3400001	3500000	0.00207558
chr17	7000000	7100000	3		chr7	3300000	3400000	808		chr7	3400001	3500000	0.149242		chr7	3300000	3400000	0.856424		chr7	3500001	3600000	0.00231287
chr17	7100000	7200000	1		chr7	3400000	3500000	879		chr7	3500001	3600000	0.130068		chr7	3400000	3500000	0.817278		chr7	3600001	3700000	0.00217574
chr17	7200000	7300000	2		chr7	3500000	3600000	830		chr7	3600001	3700000	0.150284		chr7	3500000	3600000	1.03787		chr7	3700001	3800000	0.00184003
chr17	7300000	7400000	4		chr7	3600000	3700000	733		chr7	3700001	3800000	0.154318		chr7	3600000	3700000	0.714655		chr7	3800001	3900000	0.00145185
chr17	7500000	7600000	1		chr7	3700000	3800000	591		chr7	3800001	3900000	0.152452		chr7	3700000	3800000	0.691617		chr7	3900001	4000000	0.00205362
chr17	7600000	7700000	2		chr7	3800000	3900000	764		chr7	3900001	4000000	0.144124		chr7	3800000	3900000	1.01406		chr7	4000001	4100000	0.00282586
chr17	7700000	7800000	5		chr7	3900000	4000000	1049		chr7	4000001	4100000	0.130543		chr7	3900000	4000000	0.927992		chr7	4100001	4200000	0.00260707
chr17	7900000	8000000	4		chr7	4000000	4100000	982		chr7	4100001	4200000	0.130122		chr7	4000000	4100000	0.982349		chr7	4200001	4300000	0.00217738
chr17	8000000	8100000	4		chr7	4100000	4200000	849		chr7	4200001	4300000	0.146772		chr7	4100000	4200000	0.893319		chr7	4300001	4400000	0.00186247
chr17	8100000	8200000	3		chr7	4200000	4300000	736		chr7	4300001	4400000	0.184991		chr7	4200000	4300000	0.788524		chr7	4400001	4500000	0.0021632
chr17	8200000	8300000	2		chr7	4300000	4400000	852		chr7	4400001	4500000	0.130537		chr7	4300000	4400000	0.64452		chr7	4500001	4600000	0.00281609
chr17	8300000	8400000	1		chr7	4400000	4500000	1051		chr7	4500001	4600000	0.128827		chr7	4400000	4500000	0.802776		chr7	4600001	4700000	0.00235496
chr17	8400000	8500000	1		chr7	4500000	4600000	863		chr7	4600001	4700000	0.160067		chr7	4500000	4600000	1.05639		chr7	4700001	4800000	0.00181062
chr17	8500000	8600000	6		chr7	4600000	4700000	730		chr7	4700001	4800000	0.171234		chr7	4600000	4700000	0.717715		chr7	4800001	4900000	0.00202816
chr17	8600000	8700000	7		chr7	4700000	4800000	777		chr7	4800001	4900000	0.156843		chr7	4700000	4800000	0.976604		chr7	4900001	5000000	0.00177258
chr17	8700000	8800000	6		chr7	4800000	4900000	662		chr7	4900001	5000000	0.170648		chr7	4800000	4900000	0.938757		chr7	5000001	5100000	0.00119594
chr17	8800000	8900000	1		chr7	4900000	5000000	488		chr7	5000001	5100000	0.18067		chr7	4900000	5000000	0.795297		chr7	5100001	5200000	0.00173534
chr17	8900000	9000000	2		chr7	5000000	5100000	668		chr7	5100001	5200000	0.185578		chr7	5000000	5100000	1.02247		chr7	5200001	5300000	0.00197553
chr17	9000000	9100000	1		chr7	5100000	5200000	761		chr7	5200001	5300000	0.174857		chr7	5100000	5200000	0.909012		chr7	5300001	5400000	0.00134079
chr17	9100000	9200000	3		chr7	5200000	5300000	559		chr7	5300001	5400000	0.192589		chr7	5200000	5300000	0.857737		chr7	5400001	5500000	0.00111739
chr17	9200000	9300000	6		chr7	5300000	5400000	496		chr7	5400001	5500000	0.218452		chr7	5300000	5400000	0.485122		chr7	5500001	5600000	0.00125799
chr17	9300000	9400000	9		chr7	5400000	5500000	517		chr7	5500001	5600000	0.210544		chr7	5400000	5500000	0.845742		chr7	5600001	5700000	0.00171284
chr17	9400000	9500000	3		chr7	5500000	5600000	685		chr7	5600001	5700000	0.178306		chr7	5500000	5600000	0.900484		chr7	5700001	5800000	0.00110044
chr17	9500000	9600000	6		chr7	5600000	5700000	446		chr7	5700001	5800000	0.200325		chr7	5600000	5700000	1.02585		chr7	5800001	5900000	0.00159705
chr17	9600000	9700000	3		chr7	5700000	5800000	651		chr7	5800001	5900000	0.200913		chr7	5700000	5800000	1.11241		chr7	5900001	6000000	0.00214298
chr17	9800000	9900000	2		chr7	5800000	5900000	817		chr7	5900001	6000000	0.193166		chr7	5800000	5900000	1.27877		chr7	6000001	6100000	0.00177453
chr17	9900000	10000000	2		chr7	5900000	6000000	695		chr7	6000001	6100000	0.239428		chr7	5900000	6000000	1.15856		chr7	6100001	6200000	0.00167271
chr17	10000000	10100000	1		chr7	6000000	6100000	683		chr7	6100001	6200000	0.226106		chr7	6000000	6100000	0.985835		chr7	6200001	6300000	0.00125888
chr17	10100000	10200000	3		chr7	6100000	6200000	524		chr7	6200001	6300000	0.192573		chr7	6100000	6200000	0.971003		chr7	6300001	6400000	0.000804442
chr17	10200000	10300000	1		chr7	6200000	6300000	368		chr7	6300001	6400000	0.229803		chr7	6200000	6300000	0.693785		chr7	6400001	6500000	0.000975047
chr17	10500000	10600000	1		chr7	6300000	6400000	423		chr7	6400001	6500000	0.231149		chr7	6300000	6400000	0.878608		chr7	6500001	6600000	0.00109865
chr17	10600000	10700000	1		chr7	6400000	6500000	493		chr7	6500001	6600000	0.2577		chr7	6400000	6500000	1.02086		chr7	6600001	6700000	0.000876926
chr17	10800000	10900000	5		chr7	6500000	6600000	369		chr7	6600001	6700000	0.228768		chr7	6500000	6600000	1.26632		chr7	6700001	6800000	0.000645561
chr17	10900000	11000000	11		chr7	6600000	6700000	313		chr7	6700001	6800000	0.214753		chr7	6600000	6700000	0.502792		chr7	6800001	6900000	0.000714738
chr17	11000000	11100000	10		chr7	6700000	6800000	319		chr7	6800001	6900000	0.248679		chr7	6700000	6800000	1.2114		chr7	6900001	7000000	0.000614911
chr17	11100000	11200000	10		chr7	6800000	6900000	263		chr7	6900001	7000000	0.249388		chr7	6800000	6900000	1.04626		chr7	7000001	7100000	0.000474811
chr17	11200000	11300000	6		chr7	6900000	7000000	222		chr7	7000001	7100000	0.203004		chr7	6900000	7000000	0.583244		chr7	7100001	7200000	0.000804181
chr17	11300000	11400000	8		chr7	7000000	7100000	356		chr7	7100001	7200000	0.228475		chr7	7000000	7100000	1.11377		chr7	7200001	7300000	0.00122317
chr17	11400000	11500000	5		chr7	7100000	7200000	502		chr7	7200001	7300000	0.240778		chr7	7100000	7200000	0.975035		chr7	7300001	7400000	0.00122501
chr17	11500000	11600000	8		chr7	7200000	7300000	533		chr7	7300001	7400000	0.251669		chr7	7200000	7300000	1.1429		chr7	7400001	7500000	0.000654337
chr17	11600000	11700000	3		chr7	7300000	7400000	328		chr7	7400001	7500000	0.220547		chr7	7300000	7400000	0.83108		chr7	7500001	7600000	0.00103045
chr17	11700000	11800000	6		chr7	7400000	7500000	430		chr7	7500001	7600000	0.253104		chr7	7400000	7500000	1.34407		chr7	7600001	7700000	0.00117085
chr17	11800000	11900000	3		chr7	7500000	7600000	513		chr7	7600001	7700000	0.25928		chr7	7500000	7600000	0.931174		chr7	7700001	7800000	0.00153295
chr17	11900000	12000000	5		chr7	7600000	7700000	627		chr7	7700001	7800000	0.204401		chr7	7600000	7700000	1.01778		chr7	7800001	7900000	0.00179151
chr17	12000000	12100000	5		chr7	7700000	7800000	677		chr7	7800001	7900000	0.154656		chr7	7700000	7800000	0.924508		chr7	7900001	8000000	0.00130262
chr17	12100000	12200000	3		chr7	7800000	7900000	523		chr7	7900001	8000000	0.217049		chr7	7800000	7900000	1.2272		chr7	8000001	8100000	0.00197495
chr17	12200000	12300000	4		chr7	7900000	8000000	756		chr7	8000001	8100000	0.20764		chr7	7900000	8000000	1.09851		chr7	8100001	8200000	0.00103235
chr17	12300000	12400000	6		chr7	8000000	8100000	451		chr7	8100001	8200000	0.228415		chr7	8000000	8100000	1.03275		chr7	8200001	8300000	0.000935351
chr17	12500000	12600000	1		chr7	8100000	8200000	419		chr7	8200001	8300000	0.211059		chr7	8100000	8200000	0.809427		chr7	8300001	8400000	0.000979505
chr17	12700000	12800000	7		chr7	8200000	8300000	408		chr7	8300001	8400000	0.218164		chr7	8200000	8300000	0.897466		chr7	8400001	8500000	0.00108035
chr17	12800000	12900000	5		chr7	8300000	8400000	467		chr7	8400001	8500000	0.231705		chr7	8300000	8400000	0.960322		chr7	8500001	8600000	0.00106672
chr17	12900000	13000000	6		chr7	8400000	8500000	446		chr7	8500001	8600000	0.207148		chr7	8400000	8500000	0.860135		chr7	8600001	8700000	0.000666174
chr17	13000000	13100000	13		chr7	8500000	8600000	298		chr7	8600001	8700000	0.252212		chr7	8500000	8600000	0.77954		chr7	8700001	8800000	0.000989134
chr17	13100000	13200000	12		chr7	8600000	8700000	450		chr7	8700001	8800000	0.249999		chr7	8600000	8700000	1.08935		chr7	8800001	8900000	0.000625553
chr17	13200000	13300000	8		chr7	8700000	8800000	291		chr7	8800001	8900000	0.239408		chr7	8700000	8800000	0.728154		chr7	8900001	9000000	0.00164187
chr17	13300000	13400000	6		chr7	8800000	8900000	675		chr7	8900001	9000000	0.260363		chr7	8800000	8900000	1.41102		chr7	9000001	9100000	0.0010455
chr17	13400000	13500000	3		chr7	8900000	9000000	454		chr7	9000001	9100000	0.21111		chr7	8900000	9000000	0.851014		chr7	9100001	9200000	0.00120558
chr17	13500000	13600000	3		chr7	9000000	9100000	522		chr7	9100001	9200000	0.261548		chr7	9000000	9100000	1.10891		chr7	9200001	9300000	0.00131227
chr17	13600000	13700000	2		chr7	9100000	9200000	566		chr7	9200001	9300000	0.231715		chr7	9100000	9200000	1.04243		chr7	9300001	9400000	0.00144389
chr17	13700000	13800000	2		chr7	9200000	9300000	570		chr7	9300001	9400000	0.241887		chr7	9200000	9300000	1.4273		chr7	9400001	9500000	0.0010373
chr17	13800000	13900000	1		chr7	9300000	9400000	451		chr7	9400001	9500000	0.239178		chr7	9300000	9400000	1.14223		chr7	9500001	9600000	0.000917172
chr17	13900000	14000000	7		chr7	9400000	9500000	404		chr7	9500001	9600000	0.245486		chr7	9400000	9500000	0.793404		chr7	9600001	9700000	0.0010411
chr17	14000000	14100000	4		chr7	9500000	9600000	454		chr7	9600001	9700000	0.224381		chr7	9500000	9600000	1.0448		chr7	9700001	9800000	0.00122074
chr17	14100000	14200000	5		chr7	9600000	9700000	555		chr7	9700001	9800000	0.226358		chr7	9600000	9700000	0.744864		chr7	9800001	9900000	0.000998059
chr17	14200000	14300000	2		chr7	9700000	9800000	425		chr7	9800001	9900000	0.228325		chr7	9700000	9800000	0.907156		chr7	9900001	10000000	0.00119181
chr17	14300000	14400000	1		chr7	9800000	9900000	500		chr7	9900001	10000000	0.23674		chr7	9800000	9900000	1.22157		chr7	10000001	10100000	0.00117355
chr17	14400000	14500000	2		chr7	9900000	10000000	492		chr7	10000001	10100000	0.246969		chr7	9900000	10000000	1.0621		chr7	10100001	10200000	0.00116956
chr17	14500000	14600000	4		chr7	10000000	10100000	502		chr7	10100001	10200000	0.250602		chr7	10000000	10100000	1.09573		chr7	10200001	10300000	0.0013776
chr17	14600000	14700000	1		chr7	10100000	10200000	586		chr7	10200001	10300000	0.235831		chr7	10100000	10200000	1.32667		chr7	10300001	10400000	0.000916583
chr17	14700000	14800000	1		chr7	10200000	10300000	376		chr7	10300001	10400000	0.252312		chr7	10200000	10300000	1.30945		chr7	10400001	10500000	0.00109275
chr17	14800000	14900000	1		chr7	10300000	10400000	487		chr7	10400001	10500000	0.254539		chr7	10300000	10400000	1.10612		chr7	10500001	10600000	0.000738445
chr17	14900000	15000000	3		chr7	10400000	10500000	353		chr7	10500001	10600000	0.22999		chr7	10400000	10500000	0.889897		chr7	10600001	10700000	0.000709665
chr17	15000000	15100000	7		chr7	10500000	10600000	338		chr7	10600001	10700000	0.262494		chr7	10500000	10600000	0.947331		chr7	10700001	10800000	0.000529982
chr17	15100000	15200000	2		chr7	10600000	10700000	248		chr7	10700001	10800000	0.242661		chr7	10600000	10700000	1.32165		chr7	10800001	10900000	0.000804688
chr17	15200000	15300000	10		chr7	10700000	10800000	354		chr7	10800001	10900000	0.247517		chr7	10700000	10800000	1.05564		chr7	10900001	11000000	0.00072016
chr17	15300000	15400000	9		chr7	10800000	10900000	321		chr7	10900001	11000000	0.255207		chr7	10800000	10900000	1.09915		chr7	11000001	11100000	0.00114069
chr17	15400000	15500000	4		chr7	10900000	11000000	520		chr7	11000001	11100000	0.261559		chr7	10900000	11000000	0.783387		chr7	11100001	11200000	0.00106198
chr17	15500000	15600000	2		chr7	11000000	11100000	471		chr7	11100001	11200000	0.243339		chr7	11000000	11100000	1.10768		chr7	11200001	11300000	0.000842536
chr17	15600000	15700000	1		chr7	11100000	11200000	375		chr7	11200001	11300000	0.254808		chr7	11100000	11200000	0.865731		chr7	11300001	11400000	0.00071348
chr17	15700000	15800000	1		chr7	11200000	11300000	337		chr7	11300001	11400000	0.210775		chr7	11200000	11300000	0.835928		chr7	11400001	11500000	0.000958272
chr17	15900000	16000000	1		chr7	11300000	11400000	435		chr7	11400001	11500000	0.218674		chr7	11300000	11400000	0.92844		chr7	11500001	11600000	0.000944445
chr17	16000000	16100000	4		chr7	11400000	11500000	419		chr7	11500001	11600000	0.22152		chr7	11400000	11500000	0.998353		chr7	11600001	11700000	0.000969755
chr17	16100000	16200000	2		chr7	11500000	11600000	438		chr7	11600001	11700000	0.230604		chr7	11500000	11600000	0.875777		chr7	11700001	11800000	0.000676869
chr17	16200000	16300000	2		chr7	11600000	11700000	320		chr7	11700001	11800000	0.245621		chr7	11600000	11700000	0.848319		chr7	11800001	11900000	0.00104039
chr17	16300000	16400000	1		chr7	11700000	11800000	462		chr7	11800001	11900000	0.264983		chr7	11700000	11800000	1.0173		chr7	11900001	12000000	0.00116961
chr17	16400000	16500000	2		chr7	11800000	11900000	510		chr7	11900001	12000000	0.236087		chr7	11800000	11900000	0.88257		chr7	12000001	12100000	0.000948005
chr17	16500000	16600000	5		chr7	11900000	12000000	425		chr7	12000001	12100000	0.254651		chr7	11900000	12000000	0.951374		chr7	12100001	12200000	0.00075506
chr17	16600000	16700000	7		chr7	12000000	12100000	304		chr7	12100001	12200000	0.255781		chr7	12000000	12100000	1.32369		chr7	12200001	12300000	0.000912331
chr17	16700000	16800000	4		chr7	12100000	12200000	390		chr7	12200001	12300000	0.246551		chr7	12100000	12200000	1.21011		chr7	12300001	12400000	0.000738715
chr17	16800000	16900000	5		chr7	12200000	12300000	344		chr7	12300001	12400000	0.214441		chr7	12200000	12300000	0.940199		chr7	12400001	12500000	0.000928
chr17	16900000	17000000	1		chr7	12300000	12400000	411		chr7	12400001	12500000	0.261587		chr7	12300000	12400000	1.25555		chr7	12500001	12600000	0.000865606
chr17	17000000	17100000	1		chr7	12400000	12500000	392		chr7	12500001	12600000	0.24903		chr7	12400000	12500000	0.863476		chr7	12600001	12700000	0.00126714
chr17	17300000	17400000	1		chr7	12500000	12600000	559		chr7	12600001	12700000	0.267534		chr7	12500000	12600000	1.44238		chr7	12700001	12800000	0.00059729
chr17	17400000	17460538	1		chr7	12600000	12700000	291		chr7	12700001	12800000	0.259965		chr7	12600000	12700000	1.11799		chr7	12800001	12900000	0.000754112
chr18	0	100000	4		chr7	12700000	12800000	318		chr7	12800001	12900000	0.262286		chr7	12700000	12800000	1.28516		chr7	12900001	13000000	0.000585522
chr18	100000	200000	5		chr7	12800000	12900000	282		chr7	12900001	13000000	0.248814		chr7	12800000	12900000	0.764281		chr7	13000001	13100000	0.000832507
chr18	200000	300000	1		chr7	12900000	13000000	391		chr7	13000001	13100000	0.233665		chr7	12900000	13000000	1.05381		chr7	13100001	13200000	0.000919257
chr18	600000	700000	1		chr7	13000000	13100000	421		chr7	13100001	13200000	0.245946		chr7	13000000	13100000	0.780144		chr7	13200001	13300000	0.000917533
chr18	700000	800000	2		chr7	13100000	13200000	408		chr7	13200001	13300000	0.224016		chr7	13100000	13200000	0.9601		chr7	13300001	13400000	0.00108594
chr18	800000	900000	1		chr7	13200000	13300000	474		chr7	13300001	13400000	0.231022		chr7	13200000	13300000	0.775067		chr7	13400001	13500000	0.00109737
chr18	900000	1000000	3		chr7	13300000	13400000	456		chr7	13400001	13500000	0.209838		chr7	13300000	13400000	0.888031		chr7	13500001	13600000	0.000676971
chr18	1000000	1100000	1		chr7	13400000	13500000	328		chr7	13500001	13600000	0.221081		chr7	13400000	13500000	0.713371		chr7	13600001	13700000	0.00111073
chr18	1100000	1200000	7		chr7	13500000	13600000	494		chr7	13600001	13700000	0.24662		chr7	13500000	13600000	1.25268		chr7	13700001	13800000	0.000984932
chr18	1200000	1300000	4		chr7	13600000	13700000	423		chr7	13700001	13800000	0.260121		chr7	13600000	13700000	0.997599		chr7	13800001	13900000	0.000639395
chr18	1300000	1400000	2		chr7	13700000	13800000	274		chr7	13800001	13900000	0.210694		chr7	13700000	13800000	1.02074		chr7	13900001	14000000	0.000707141
chr18	1400000	1500000	6		chr7	13800000	13900000	322		chr7	13900001	14000000	0.221112		chr7	13800000	13900000	0.892661		chr7	14000001	14100000	0.000974099
chr18	1500000	1600000	3		chr7	13900000	14000000	430		chr7	14000001	14100000	0.232291		chr7	13900000	14000000	1.1659		chr7	14100001	14200000	0.000950306
chr18	1600000	1700000	3		chr7	14000000	14100000	420		chr7	14100001	14200000	0.334118		chr7	14000000	14100000	1.06519		chr7	14200001	14300000	0.000945426
chr18	1800000	1900000	1		chr7	14100000	14200000	431		chr7	14200001	14300000	0.276682		chr7	14100000	14200000	1.48224		chr7	14300001	14400000	0.00106936
chr18	1900000	2000000	4		chr7	14200000	14300000	473		chr7	14300001	14400000	0.246661		chr7	14200000	14300000	1.03033		chr7	14400001	14500000	0.00101729
chr18	2000000	2100000	7		chr7	14300000	14400000	448		chr7	14400001	14500000	0.222852		chr7	14300000	14400000	0.979814		chr7	14500001	14600000	0.00067091
chr18	2200000	2300000	1		chr7	14400000	14500000	346		chr7	14500001	14600000	0.219937		chr7	14400000	14500000	0.239919		chr7	14600001	14700000	0.000661997
chr18	2300000	2400000	4		chr7	14500000	14600000	289		chr7	14600001	14700000	0.24093		chr7	14500000	14600000	1.2199		chr7	14700001	14800000	0.000667038
chr18	2400000	2500000	2		chr7	14600000	14700000	289		chr7	14700001	14800000	0.273674		chr7	14600000	14700000	1.21053		chr7	14800001	14900000	0.000912278
chr18	2500000	2600000	1		chr7	14700000	14800000	405		chr7	14800001	14900000	0.263364		chr7	14700000	14800000	0.999624		chr7	14900001	15000000	0.000735239
chr18	2600000	2700000	4		chr7	14800000	14900000	333		chr7	14900001	15000000	0.308579		chr7	14800000	14900000	1.16572		chr7	15000001	15100000	0.00102131
chr18	2700000	2800000	3		chr7	14900000	15000000	426		chr7	15000001	15100000	0.292972		chr7	14900000	15000000	1.56846		chr7	15100001	15200000	0.000866418
chr18	2800000	2900000	1		chr7	15000000	15100000	392		chr7	15100001	15200000	0.274699		chr7	15000000	15100000	1.05111		chr7	15200001	15300000	0.000752484
chr18	2900000	3000000	2		chr7	15100000	15200000	352		chr7	15200001	15300000	0.234594		chr7	15100000	15200000	1.00226		chr7	15300001	15400000	0.000895463
chr18	3000000	3100000	3		chr7	15200000	15300000	376		chr7	15300001	15400000	0.242784		chr7	15200000	15300000	1.29617		chr7	15400001	15500000	0.000645031
chr18	3100000	3200000	1		chr7	15300000	15400000	288		chr7	15400001	15500000	0.235769		chr7	15300000	15400000	0.794529		chr7	15500001	15600000	0.000725148
chr18	3200000	3300000	1		chr7	15400000	15500000	371		chr7	15500001	15600000	0.26174		chr7	15400000	15500000	0.402575		chr7	15600001	15700000	0.000476444
chr18	3300000	3400000	2		chr7	15500000	15600000	195		chr7	15600001	15700000	0.204764		chr7	15500000	15600000	1.23261		chr7	15700001	15800000	0.000619796
chr18	3400000	3500000	5		chr7	15600000	15700000	275		chr7	15700001	15800000	0.181417		chr7	15600000	15700000	1.06978		chr7	15800001	15900000	0.000662833
chr18	3500000	3600000	8		chr7	15700000	15800000	306		chr7	15800001	15900000	0.236567		chr7	15700000	15800000	0.971095		chr7	15900001	16000000	0.000431804
chr18	3600000	3700000	9		chr7	15800000	15900000	199		chr7	15900001	16000000	0.182589		chr7	15800000	15900000	1.12184		chr7	16000001	16100000	0.000449942
chr18	3700000	3800000	11		chr7	15900000	16000000	198		chr7	16000001	16100000	0.225629		chr7	15900000	16000000	0.856435		chr7	16100001	16200000	0.000687641
chr18	3800000	3900000	4		chr7	16000000	16100000	286		chr7	16100001	16200000	0.230429		chr7	16000000	16100000	0.984478		chr7	16200001	16300000	0.000860083
chr18	3900000	4000000	1		chr7	16100000	16200000	377		chr7	16200001	16300000	0.23457		chr7	16100000	16200000	0.66492		chr7	16300001	16400000	0.00067501
chr18	4000000	4100000	3		chr7	16200000	16300000	287		chr7	16300001	16400000	0.221972		chr7	16200000	16300000	0.98461		chr7	16400001	16500000	0.000802665
chr18	4100000	4200000	12		chr7	16300000	16400000	348		chr7	16400001	16500000	0.237829		chr7	16300000	16400000	0.968243		chr7	16500001	16600000	0.000664538
chr18	4200000	4300000	2		chr7	16400000	16500000	287		chr7	16500001	16600000	0.240114		chr7	16400000	16500000	0.941507		chr7	16600001	16700000	0.00059202
chr18	4300000	4400000	4		chr7	16500000	16600000	284		chr7	16600001	16700000	0.237623		chr7	16500000	16600000	0.853326		chr7	16700001	16800000	0.000970008
chr18	4400000	4500000	2		chr7	16600000	16700000	515		chr7	16700001	16800000	0.271325		chr7	16600000	16700000	0.824		chr7	16800001	16900000	0.000664932
chr18	4500000	4600000	2		chr7	16700000	16800000	318		chr7	16800001	16900000	0.198845		chr7	16700000	16800000	0.908523		chr7	16900001	17000000	0.000785492
chr18	4600000	4700000	1		chr7	16800000	16900000	343		chr7	16900001	17000000	0.218761		chr7	16800000	16900000	1.1626		chr7	17000001	17100000	0.000984703
chr18	4700000	4800000	2		chr7	16900000	17000000	448		chr7	17000001	17100000	0.244366		chr7	16900000	17000000	1.04246		chr7	17100001	17200000	0.000899771
chr18	4800000	4900000	3		chr7	17000000	17100000	422		chr7	17100001	17200000	0.219607		chr7	17000000	17100000	0.549964		chr7	17200001	17300000	0.00059247
chr18	4900000	5000000	2		chr7	17100000	17200000	275		chr7	17200001	17300000	0.231101		chr7	17100000	17200000	0.736637		chr7	17300001	17400000	0.000513436
chr18	5000000	5100000	1		chr7	17200000	17300000	242		chr7	17300001	17400000	0.194192		chr7	17200000	17300000	0.861787		chr7	17400001	17500000	0.000845302
chr18	5100000	5200000	6		chr7	17300000	17400000	389		chr7	17400001	17500000	0.232395		chr7	17300000	17400000	1.19967		chr7	17500001	17600000	0.00102828
chr18	5200000	5300000	4		chr7	17400000	17500000	485		chr7	17500001	17600000	0.254488		chr7	17400000	17500000	0.971303		chr7	17600001	17700000	0.00117677
chr18	5300000	5400000	2		chr7	17500000	17600000	609		chr7	17600001	17700000	0.278039		chr7	17500000	17600000	1.06682		chr7	17700001	17800000	0.00118562
chr18	5400000	5500000	1		chr7	17600000	17700000	599		chr7	17700001	17800000	0.284807		chr7	17600000	17700000	1.31322		chr7	17800001	17900000	0.000989957
chr18	5500000	5600000	4		chr7	17700000	17800000	478		chr7	17800001	17900000	0.266285		chr7	17700000	17800000	1.05611		chr7	17900001	18000000	0.000695738
chr18	5600000	5700000	1		chr7	17800000	17900000	339		chr7	17900001	18000000	0.264724		chr7	17800000	17900000	0.501356		chr7	18000001	18100000	0.000846471
chr18	5700000	5800000	1		chr7	17900000	18000000	406		chr7	18000001	18100000	0.267455		chr7	17900000	18000000	0.945197		chr7	18100001	18200000	0.00067184
chr18	5800000	5900000	1		chr7	18000000	18100000	291		chr7	18100001	18200000	0.245386		chr7	18000000	18100000	1.21619		chr7	18200001	18300000	0.000652678
chr18	5900000	6000000	1		chr7	18100000	18200000	314		chr7	18200001	18300000	0.232296		chr7	18100000	18200000	1.06156		chr7	18300001	18400000	0.00116124
chr18	6100000	6200000	2		chr7	18200000	18300000	538		chr7	18300001	18400000	0.296516		chr7	18200000	18300000	1.1985		chr7	18400001	18500000	0.00083127
chr18	6200000	6300000	6		chr7	18300000	18400000	389		chr7	18400001	18500000	0.281972		chr7	18300000	18400000	0.822278		chr7	18500001	18600000	0.00129742
chr18	6300000	6400000	3		chr7	18400000	18500000	561		chr7	18500001	18600000	0.237367		chr7	18400000	18500000	1.23928		chr7	18600001	18700000	0.00135538
chr18	6400000	6500000	2		chr7	18500000	18600000	574		chr7	18600001	18700000	0.289055		chr7	18500000	18600000	1.33397		chr7	18700001	18800000	0.00122956
chr18	6500000	6600000	4		chr7	18600000	18700000	543		chr7	18700001	18800000	0.241477		chr7	18600000	18700000	1.23239		chr7	18800001	18900000	0.00090604
chr18	6600000	6700000	2		chr7	18700000	18800000	422		chr7	18800001	18900000	0.23449		chr7	18700000	18800000	0.794307		chr7	18900001	19000000	0.00119641
chr18	6700000	6800000	2		chr7	18800000	18900000	544		chr7	18900001	19000000	0.24821		chr7	18800000	18900000	0.870712		chr7	19000001	19100000	0.0012154
chr18	6800000	6900000	2		chr7	18900000	19000000	511		chr7	19000001	19100000	0.254115		chr7	18900000	19000000	1.35598		chr7	19100001	19200000	0.00169477
chr18	6900000	7000000	4		chr7	19000000	19100000	697		chr7	19100001	19200000	0.250397		chr7	19000000	19100000	1.10863		chr7	19200001	19300000	0.00153356
chr18	7000000	7100000	2		chr7	19100000	19200000	662		chr7	19200001	19300000	0.200057		chr7	19100000	19200000	1.0422		chr7	19300001	19400000	0.00134332
chr18	7100000	7200000	4		chr7	19200000	19300000	566		chr7	19300001	19400000	0.246712		chr7	19200000	19300000	1.12466		chr7	19400001	19500000	0.00106077
chr18	7200000	7300000	12		chr7	19300000	19400000	480		chr7	19400001	19500000	0.225403		chr7	19300000	19400000	1.0745		chr7	19500001	19600000	0.00141824
chr18	7300000	7400000	3		chr7	19400000	19500000	639		chr7	19500001	19600000	0.238002		chr7	19400000	19500000	0.894819		chr7	19600001	19700000	0.000944124
chr18	7500000	7600000	1		chr7	19500000	19600000	471		chr7	19600001	19700000	0.253864		chr7	19500000	19600000	0.676813		chr7	19700001	19800000	0.00173462
chr18	7600000	7700000	1		chr7	19600000	19700000	685		chr7	19700001	19800000	0.235896		chr7	19600000	19700000	1.50521		chr7	19800001	19900000	0.00112455
chr18	7700000	7800000	2		chr7	19700000	19800000	499		chr7	19800001	19900000	0.216711		chr7	19700000	19800000	0.7082		chr7	19900001	20000000	0.00114254
chr18	7800000	7900000	3		chr7	19800000	19900000	478		chr7	19900001	20000000	0.245503		chr7	19800000	19900000	1.23315		chr7	20000001	20100000	0.00193743
chr18	7900000	8000000	5		chr7	19900000	20000000	738		chr7	20000001	20100000	0.226547		chr7	19900000	20000000	1.33802		chr7	20100001	20200000	0.00177276
chr18	8000000	8100000	3		chr7	20000000	20100000	726		chr7	20100001	20200000	0.231325		chr7	20000000	20100000	0.958721		chr7	20200001	20300000	0.00154677
chr18	8100000	8200000	5		chr7	20100000	20200000	661		chr7	20200001	20300000	0.277949		chr7	20100000	20200000	1.28173		chr7	20300001	20400000	0.00160071
chr18	8200000	8300000	4		chr7	20200000	20300000	698		chr7	20300001	20400000	0.26633		chr7	20200000	20300000	1.14094		chr7	20400001	20500000	0.00160996
chr18	8300000	8400000	8		chr7	20300000	20400000	745		chr7	20400001	20500000	0.275883		chr7	20300000	20400000	0.752451		chr7	20500001	20600000	0.00104568
chr18	8500000	8600000	2		chr7	20400000	20500000	413		chr7	20500001	20600000	0.251594		chr7	20400000	20500000	1.44533		chr7	20600001	20700000	0.00129641
chr18	8600000	8700000	1		chr7	20500000	20600000	486		chr7	20600001	20700000	0.222905		chr7	20500000	20600000	1.20442		chr7	20700001	20800000	0.00207171
chr18	8700000	8800000	3		chr7	20600000	20700000	778		chr7	20700001	20800000	0.19117		chr7	20600000	20700000	1.17974		chr7	20800001	20900000	0.00177347
chr18	8800000	8900000	2		chr7	20700000	20800000	693		chr7	20800001	20900000	0.219786		chr7	20700000	20800000	1.03554		chr7	20900001	21000000	0.00197738
chr18	8900000	9000000	1		chr7	20800000	20900000	806		chr7	20900001	21000000	0.209247		chr7	20800000	20900000	0.888265		chr7	21000001	21100000	0.00221387
chr18	9000000	9100000	1		chr7	20900000	21000000	853		chr7	21000001	21100000	0.16305		chr7	20900000	21000000	0.931879		chr7	21100001	21200000	0.00227291
chr18	9200000	9300000	4		chr7	21000000	21100000	870		chr7	21100001	21200000	0.169029		chr7	21000000	21100000	0.9443		chr7	21200001	21300000	0.00232274
chr18	9300000	9400000	7		chr7	21100000	21200000	878		chr7	21200001	21300000	0.150469		chr7	21100000	21200000	1.07696		chr7	21300001	21400000	0.00183031
chr18	9400000	9500000	5		chr7	21200000	21300000	703		chr7	21300001	21400000	0.164124		chr7	21200000	21300000	0.878867		chr7	21400001	21500000	0.00181228
chr18	9500000	9600000	4		chr7	21300000	21400000	691		chr7	21400001	21500000	0.213129		chr7	21300000	21400000	1.04084		chr7	21500001	21600000	0.00157994
chr18	9600000	9700000	5		chr7	21400000	21500000	639		chr7	21500001	21600000	0.166477		chr7	21400000	21500000	0.620333		chr7	21600001	21700000	0.00239343
chr18	9800000	9900000	5		chr7	21500000	21600000	922		chr7	21600001	21700000	0.172433		chr7	21500000	21600000	0.785358		chr7	21700001	21800000	0.00287873
chr18	10000000	10100000	2		chr7	21600000	21700000	1065		chr7	21700001	21800000	0.139294		chr7	21600000	21700000	0.875577		chr7	21800001	21900000	0.00238989
chr18	10100000	10200000	1		chr7	21700000	21800000	870		chr7	21800001	21900000	0.109731		chr7	21700000	21800000	0.98554		chr7	21900001	22000000	0.00269389
chr18	10200000	10300000	1		chr7	21800000	21900000	1006		chr7	21900001	22000000	0.112605		chr7	21800000	21900000	0.886955		chr7	22000001	22100000	0.0028652
chr18	10400000	10500000	1		chr7	21900000	22000000	1121		chr7	22000001	22100000	0.122532		chr7	21900000	22000000	0.604304		chr7	22100001	22200000	0.00224485
chr18	10500000	10600000	3		chr7	22000000	22100000	861		chr7	22100001	22200000	0.135368		chr7	22000000	22100000	0.773916		chr7	22200001	22300000	0.0014977
chr18	10600000	10700000	3		chr7	22100000	22200000	604		chr7	22200001	22300000	0.148057		chr7	22100000	22200000	0.678406		chr7	22300001	22400000	0.00237108
chr18	10700000	10800000	3		chr7	22200000	22300000	807		chr7	22300001	22400000	0.226414		chr7	22200000	22300000	0.482314		chr7	22400001	22500000	0.000717681
chr18	10800000	10900000	4		chr7	22300000	22400000	331		chr7	22400001	22500000	0.245052		chr7	22300000	22400000	0.494051		chr7	22500001	22600000	0.0013797
chr18	10900000	11000000	7		chr7	22400000	22500000	532		chr7	22500001	22600000	0.1712		chr7	22400000	22500000	1.12907		chr7	22600001	22700000	0.00227152
chr18	11000000	11100000	1		chr7	22500000	22600000	852		chr7	22600001	22700000	0.123866		chr7	22500000	22600000	0.90566		chr7	22700001	22800000	0.00183422
chr18	11200000	11300000	2		chr7	22600000	22700000	683		chr7	22700001	22800000	0.147693		chr7	22600000	22700000	0.971338		chr7	22800001	22900000	0.000510357
chr18	11300000	11400000	8		chr7	22700000	22800000	231		chr7	22800001	22900000	0.215916		chr7	22700000	22800000	0.862757		chr7	22900001	23000000	0.00132628
chr18	11400000	11500000	5		chr7	22800000	22900000	530		chr7	22900001	23000000	0.246054		chr7	22800000	22900000	1.2188		chr7	23000001	23100000	0.0028832
chr18	11500000	11600000	1		chr7	22900000	23000000	1051		chr7	23000001	23100000	0.118277		chr7	22900000	23000000	0.926401		chr7	23100001	23200000	0.00195668
chr18	11600000	11700000	2		chr7	23000000	23100000	770		chr7	23100001	23200000	0.133439		chr7	23000000	23100000	0.801186		chr7	23200001	23300000	0.00245163
chr18	11700000	11800000	1		chr7	23100000	23200000	927		chr7	23200001	23300000	0.108208		chr7	23100000	23200000	0.690958		chr7	23300001	23400000	0.00254386
chr18	11800000	11900000	2		chr7	23200000	23300000	944		chr7	23300001	23400000	0.0972395		chr7	23200000	23300000	0.83879		chr7	23400001	23500000	0.00268309
chr18	11900000	12000000	8		chr7	23300000	23400000	989		chr7	23400001	23500000	0.110776		chr7	23300000	23400000	0.949957		chr7	23500001	23600000	0.0033925
chr18	12000000	12100000	4		chr7	23400000	23500000	1249		chr7	23500001	23600000	0.10722		chr7	23400000	23500000	0.869293		chr7	23600001	23700000	0.00335594
chr18	12100000	12200000	5		chr7	23500000	23600000	1233		chr7	23600001	23700000	0.0889697		chr7	23500000	23600000	0.888575		chr7	23700001	23800000	0.00225374
chr18	12200000	12300000	2		chr7	23600000	23700000	844		chr7	23700001	23800000	0.0930333		chr7	23600000	23700000	0.810058		chr7	23800001	23900000	0.00312035
chr18	12300000	12400000	4		chr7	23700000	23800000	1180		chr7	23800001	23900000	0.080887		chr7	23700000	23800000	0.719837		chr7	23900001	24000000	0.00302928
chr18	12400000	12500000	4		chr7	23800000	23900000	1130		chr7	23900001	24000000	0.0965488		chr7	23800000	23900000	0.851413		chr7	24000001	24100000	0.00303878
chr18	12500000	12600000	7		chr7	23900000	24000000	1135		chr7	24000001	24100000	0.0942874		chr7	23900000	24000000	0.813219		chr7	24100001	24200000	0.00244421
chr18	12600000	12700000	4		chr7	24000000	24100000	972		chr7	24100001	24200000	0.103163		chr7	24000000	24100000	0.564562		chr7	24200001	24300000	0.0023418
chr18	12700000	12800000	2		chr7	24100000	24200000	878		chr7	24200001	24300000	0.10602		chr7	24100000	24200000	0.954058		chr7	24300001	24400000	0.00228049
chr18	12800000	12900000	9		chr7	24200000	24300000	892		chr7	24300001	24400000	0.10418		chr7	24200000	24300000	0.714477		chr7	24400001	24500000	0.00153027
chr18	12900000	13000000	1		chr7	24300000	24400000	652		chr7	24400001	24500000	0.125967		chr7	24300000	24400000	0.558632		chr7	24500001	24600000	0.00122169
chr18	13200000	13300000	2		chr7	24400000	24500000	506		chr7	24500001	24600000	0.151665		chr7	24400000	24500000	0.775388		chr7	24600001	24700000	0.0013921
chr18	13300000	13400000	3		chr7	24500000	24600000	502		chr7	24600001	24700000	0.223366		chr7	24500000	24600000	1.45178		chr7	24700001	24800000	0.000413546
chr18	13400000	13500000	2		chr7	24600000	24700000	147		chr7	24700001	24800000	0.272076		chr7	24600000	24700000	1.83668		chr8	200001	300000	9.63483e-07
chr18	13500000	13600000	1		chr8	100000	200000	1		chr8	200001	300000	0.0506623		chr8	100000	200000	-0.384294		chr8	300001	400000	2.47087e-06
chr18	13600000	13700000	6		chr8	200000	300000	1		chr8	300001	400000	0.566812		chr8	200000	300000	-0.782954		chr8	500001	600000	0.000211024
chr18	13700000	13800000	3		chr8	300000	400000	0		chr8	500001	600000	0.223826		chr8	300000	400000	0		chr8	600001	700000	0.00101273
chr18	13800000	13900000	3		chr8	400000	500000	79		chr8	600001	700000	0.17449		chr8	400000	500000	1.13447		chr8	700001	800000	0.001974
chr18	13900000	14000000	4		chr8	500000	600000	423		chr8	700001	800000	0.120143		chr8	500000	600000	0.570462		chr8	800001	900000	0.0018271
chr18	14000000	14100000	5		chr8	600000	700000	820		chr8	800001	900000	0.140558		chr8	600000	700000	0.614173		chr8	900001	1000000	0.00236525
chr18	14100000	14200000	5		chr8	700000	800000	753		chr8	900001	1000000	0.111502		chr8	700000	800000	0.694944		chr8	1000001	1100000	0.00237517
chr18	14200000	14300000	6		chr8	800000	900000	928		chr8	1000001	1100000	0.0890575		chr8	800000	900000	0.631534		chr8	1100001	1200000	0.00225298
chr18	14300000	14400000	4		chr8	900000	1000000	940		chr8	1100001	1200000	0.0881955		chr8	900000	1000000	0.699587		chr8	1200001	1300000	0.0021444
chr18	14400000	14500000	1		chr8	1000000	1100000	902		chr8	1200001	1300000	0.100591		chr8	1000000	1100000	0.548421		chr8	1300001	1400000	0.00273132
chr18	14500000	14600000	1		chr8	1100000	1200000	865		chr8	1300001	1400000	0.109032		chr8	1100000	1200000	0.633157		chr8	1400001	1500000	0.00308242
chr18	14600000	14700000	5		chr8	1200000	1300000	1041		chr8	1400001	1500000	0.0792672		chr8	1200000	1300000	0.799511		chr8	1500001	1600000	0.00332656
chr18	14700000	14800000	1		chr8	1300000	1400000	1145		chr8	1500001	1600000	0.0900735		chr8	1300000	1400000	0.83345		chr8	1600001	1700000	0.00269171
chr18	14800000	14900000	5		chr8	1400000	1500000	1206		chr8	1600001	1700000	0.0936655		chr8	1400000	1500000	0.888384		chr8	1700001	1800000	0.00324751
chr18	14900000	15000000	4		chr8	1500000	1600000	997		chr8	1700001	1800000	0.113439		chr8	1500000	1600000	0.97211		chr8	1800001	1900000	0.00254679
chr18	15000000	15100000	5		chr8	1600000	1700000	1228		chr8	1800001	1900000	0.106566		chr8	1600000	1700000	0.769298		chr8	1900001	2000000	0.00293914
chr18	15100000	15200000	1		chr8	1700000	1800000	967		chr8	1900001	2000000	0.0908789		chr8	1700000	1800000	0.850971		chr8	2000001	2100000	0.00281635
chr18	15200000	15300000	1		chr8	1800000	1900000	1058		chr8	2000001	2100000	0.100328		chr8	1800000	1900000	0.981064		chr8	2100001	2200000	0.00229047
chr18	15300000	15400000	5		chr8	1900000	2000000	1059		chr8	2100001	2200000	0.100232		chr8	1900000	2000000	0.714095		chr8	2200001	2300000	0.00266916
chr18	15400000	15500000	1		chr8	2000000	2100000	892		chr8	2200001	2300000	0.114761		chr8	2000000	2100000	0.546536		chr8	2300001	2400000	0.0026075
chr18	15500000	15600000	2		chr8	2100000	2200000	1019		chr8	2300001	2400000	0.107229		chr8	2100000	2200000	0.88735		chr8	2400001	2500000	0.00228619
chr18	15600000	15700000	2		chr8	2200000	2300000	985		chr8	2400001	2500000	0.110168		chr8	2200000	2300000	0.80349		chr8	2500001	2600000	0.00283107
chr18	15700000	15800000	1		chr8	2300000	2400000	879		chr8	2500001	2600000	0.123771		chr8	2300000	2400000	0.812464		chr8	2600001	2700000	0.00337876
chr18	15900000	16000000	9		chr8	2400000	2500000	1072		chr8	2600001	2700000	0.111496		chr8	2400000	2500000	0.830241		chr8	2700001	2800000	0.00257589
chr18	16000000	16100000	4		chr8	2500000	2600000	1258		chr8	2700001	2800000	0.0936361		chr8	2500000	2600000	0.855535		chr8	2800001	2900000	0.00275073
chr18	16100000	16200000	12		chr8	2600000	2700000	964		chr8	2800001	2900000	0.121219		chr8	2600000	2700000	0.700704		chr8	2900001	3000000	0.00296214
chr18	16200000	16300000	8		chr8	2700000	2800000	1042		chr8	2900001	3000000	0.122699		chr8	2700000	2800000	0.719103		chr8	3000001	3100000	0.00271005
chr18	16300000	16400000	1		chr8	2800000	2900000	1101		chr8	3000001	3100000	0.126851		chr8	2800000	2900000	0.74244		chr8	3100001	3200000	0.00299548
chr18	16400000	16500000	7		chr8	2900000	3000000	1032		chr8	3100001	3200000	0.139972		chr8	2900000	3000000	0.823362		chr8	3200001	3300000	0.00286388
chr18	16500000	16600000	6		chr8	3000000	3100000	1151		chr8	3200001	3300000	0.184205		chr8	3000000	3100000	0.768854		chr8	3300001	3400000	0.00275842
chr18	16600000	16700000	4		chr8	3100000	3200000	1105		chr8	3300001	3400000	0.144506		chr8	3100000	3200000	0.70753		chr8	3400001	3500000	0.00257593
chr18	16800000	16900000	6		chr8	3200000	3300000	1009		chr8	3400001	3500000	0.16727		chr8	3200000	3300000	0.876951		chr8	3500001	3600000	0.00169119
chr18	16900000	17000000	3		chr8	3300000	3400000	992		chr8	3500001	3600000	0.177319		chr8	3300000	3400000	0.853413		chr8	3600001	3700000	0.00210535
chr18	17000000	17100000	3		chr8	3400000	3500000	673		chr8	3600001	3700000	0.192978		chr8	3400000	3500000	0.791053		chr8	3700001	3800000	0.00222807
chr18	17100000	17200000	2		chr8	3500000	3600000	816		chr8	3700001	3800000	0.161203		chr8	3500000	3600000	0.892979		chr8	3800001	3900000	0.00179834
chr18	17200000	17300000	3		chr8	3600000	3700000	845		chr8	3800001	3900000	0.183529		chr8	3600000	3700000	1.02264		chr8	3900001	4000000	0.00151631
chr18	17300000	17400000	5		chr8	3700000	3800000	722		chr8	3900001	4000000	0.201064		chr8	3700000	3800000	0.882551		chr8	4000001	4100000	0.00135317
chr18	17400000	17500000	7		chr8	3800000	3900000	649		chr8	4000001	4100000	0.223219		chr8	3800000	3900000	0.910296		chr8	4100001	4200000	0.000856019
chr18	17500000	17600000	4		chr8	3900000	4000000	572		chr8	4100001	4200000	0.211173		chr8	3900000	4000000	0.935728		chr8	4200001	4300000	0.000714246
chr18	17600000	17700000	1		chr8	4000000	4100000	380		chr8	4200001	4300000	0.237234		chr8	4000000	4100000	0.887941		chr8	4300001	4400000	0.000946588
chr18	17700000	17800000	6		chr8	4100000	4200000	316		chr8	4300001	4400000	0.239453		chr8	4100000	4200000	0.479357		chr8	4400001	4500000	0.00101517
chr18	17800000	17900000	4		chr8	4200000	4300000	428		chr8	4400001	4500000	0.239152		chr8	4200000	4300000	0.847991		chr8	4500001	4600000	0.00162744
chr18	17900000	18000000	5		chr8	4300000	4400000	432		chr8	4500001	4600000	0.209988		chr8	4300000	4400000	0.894134		chr8	4600001	4700000	0.00170547
chr18	18000000	18100000	6		chr8	4400000	4500000	662		chr8	4600001	4700000	0.207383		chr8	4400000	4500000	0.812978		chr8	4700001	4800000	0.00145201
chr18	18100000	18200000	5		chr8	4500000	4600000	700		chr8	4700001	4800000	0.242731		chr8	4500000	4600000	0.862536		chr8	4800001	4900000	0.00143461
chr18	18200000	18300000	1		chr8	4600000	4700000	603		chr8	4800001	4900000	0.252927		chr8	4600000	4700000	1.01353		chr8	4900001	5000000	0.00045591
chr18	18400000	18474204	1		chr8	4700000	4800000	648		chr8	4900001	5000000	0.20516		chr8	4700000	4800000	0.907888		chr8	5000001	5100000	0.000808866
chr19	0	100000	1		chr8	4800000	4900000	216		chr8	5000001	5100000	0.236154		chr8	4800000	4900000	0.559859		chr8	5100001	5200000	0.00120724
chr19	100000	200000	4		chr8	4900000	5000000	386		chr8	5100001	5200000	0.241567		chr8	4900000	5000000	0.338504		chr8	5200001	5300000	0.00134986
chr19	200000	300000	5		chr8	5000000	5100000	514		chr8	5200001	5300000	0.22846		chr8	5000000	5100000	0.943159		chr8	5300001	5400000	0.000999116
chr19	300000	400000	4		chr8	5100000	5200000	566		chr8	5300001	5400000	0.260319		chr8	5100000	5200000	1.08482		chr8	5400001	5500000	0.000919346
chr19	400000	500000	11		chr8	5200000	5300000	431		chr8	5400001	5500000	0.24475		chr8	5200000	5300000	1.19659		chr8	5500001	5600000	0.00107149
chr19	500000	600000	7		chr8	5300000	5400000	401		chr8	5500001	5600000	0.236557		chr8	5300000	5400000	0.927525		chr8	5600001	5700000	0.00132315
chr19	600000	700000	2		chr8	5400000	5500000	435		chr8	5600001	5700000	0.261893		chr8	5400000	5500000	1.27963		chr8	5700001	5800000	0.00146052
chr19	700000	800000	7		chr8	5500000	5600000	530		chr8	5700001	5800000	0.252028		chr8	5500000	5600000	1.45082		chr8	5800001	5900000	0.00117418
chr19	800000	900000	3		chr8	5600000	5700000	643		chr8	5800001	5900000	0.261025		chr8	5600000	5700000	1.18495		chr8	5900001	6000000	0.000935957
chr19	900000	1000000	1		chr8	5700000	5800000	519		chr8	5900001	6000000	0.236318		chr8	5700000	5800000	1.12339		chr8	6000001	6100000	0.00099732
chr19	1100000	1200000	1		chr8	5800000	5900000	448		chr8	6000001	6100000	0.26537		chr8	5800000	5900000	1.03415		chr8	6100001	6200000	0.00106574
chr19	1200000	1300000	2		chr8	5900000	6000000	451		chr8	6100001	6200000	0.234786		chr8	5900000	6000000	0.839862		chr8	6200001	6300000	0.000618038
chr19	1300000	1400000	1		chr8	6000000	6100000	498		chr8	6200001	6300000	0.268064		chr8	6000000	6100000	0.77609		chr8	6300001	6400000	0.000547031
chr19	1400000	1500000	2		chr8	6100000	6200000	307		chr8	6300001	6400000	0.237377		chr8	6100000	6200000	0.740751		chr8	6400001	6500000	0.00114083
chr19	1500000	1600000	11		chr8	6200000	6300000	276		chr8	6400001	6500000	0.270486		chr8	6200000	6300000	0.65702		chr8	6500001	6600000	0.000749918
chr19	1600000	1700000	6		chr8	6300000	6400000	516		chr8	6500001	6600000	0.242866		chr8	6300000	6400000	0.82372		chr8	6600001	6700000	0.000613439
chr19	1700000	1800000	4		chr8	6400000	6500000	347		chr8	6600001	6700000	0.268739		chr8	6400000	6500000	0.894035		chr8	6700001	6800000	0.000592454
chr19	1800000	1900000	1		chr8	6500000	6600000	292		chr8	6700001	6800000	0.24936		chr8	6500000	6600000	1.04492		chr8	6800001	6900000	0.000908848
chr19	1900000	2000000	8		chr8	6600000	6700000	273		chr8	6800001	6900000	0.254874		chr8	6600000	6700000	0.915466		chr8	6900001	7000000	0.00121137
chr19	2000000	2100000	3		chr8	6700000	6800000	417		chr8	6900001	7000000	0.262565		chr8	6700000	6800000	1.21488		chr8	7000001	7100000	0.000834616
chr19	2100000	2200000	2		chr8	6800000	6900000	561		chr8	7000001	7100000	0.244777		chr8	6800000	6900000	0.792613		chr8	7100001	7200000	0.00048329
chr19	2200000	2300000	6		chr8	6900000	7000000	365		chr8	7100001	7200000	0.229333		chr8	6900000	7000000	1.02246		chr8	7200001	7300000	0.000333294
chr19	2300000	2400000	4		chr8	7000000	7100000	238		chr8	7200001	7300000	0.198564		chr8	7000000	7100000	0.598314		chr8	7300001	7400000	0.000529665
chr19	2600000	2700000	1		chr8	7100000	7200000	169		chr8	7300001	7400000	0.23595		chr8	7100000	7200000	0.464678		chr8	7400001	7500000	0.000630995
chr19	2700000	2800000	2		chr8	7200000	7300000	250		chr8	7400001	7500000	0.257128		chr8	7200000	7300000	0.821494		chr8	7500001	7600000	0.000797281
chr19	2900000	3000000	1		chr8	7300000	7400000	295		chr8	7500001	7600000	0.21592		chr8	7300000	7400000	1.05142		chr8	7600001	7700000	0.00096337
chr19	3000000	3100000	2		chr8	7400000	7500000	367		chr8	7600001	7700000	0.25946		chr8	7400000	7500000	0.941646		chr8	7700001	7800000	0.000899189
chr19	3100000	3200000	4		chr8	7500000	7600000	417		chr8	7700001	7800000	0.275083		chr8	7500000	7600000	1.47694		chr8	7800001	7900000	0.000718263
chr19	3200000	3300000	8		chr8	7600000	7700000	376		chr8	7800001	7900000	0.247436		chr8	7600000	7700000	1.68597		chr8	7900001	8000000	0.000956126
chr19	3300000	3400000	2		chr8	7700000	7800000	332		chr8	7900001	8000000	0.247656		chr8	7700000	7800000	1.01872		chr8	8000001	8100000	0.000719029
chr19	3400000	3500000	4		chr8	7800000	7900000	371		chr8	8000001	8100000	0.234852		chr8	7800000	7900000	1.57093		chr8	8100001	8200000	0.00118859
chr19	3500000	3600000	6		chr8	7900000	8000000	318		chr8	8100001	8200000	0.211428		chr8	7900000	8000000	1.00026		chr8	8200001	8300000	0.00158486
chr19	3600000	3700000	7		chr8	8000000	8100000	451		chr8	8200001	8300000	0.20624		chr8	8000000	8100000	1.11009		chr8	8300001	8400000	0.00116481
chr19	3700000	3800000	4		chr8	8100000	8200000	632		chr8	8300001	8400000	0.241473		chr8	8100000	8200000	1.0971		chr8	8400001	8500000	0.00132536
chr19	3800000	3900000	1		chr8	8200000	8300000	459		chr8	8400001	8500000	0.207864		chr8	8200000	8300000	1.50034		chr8	8500001	8600000	0.001315
chr19	3900000	4000000	4		chr8	8300000	8400000	553		chr8	8500001	8600000	0.272043		chr8	8300000	8400000	0.506109		chr8	8600001	8700000	0.000799569
chr19	4000000	4100000	11		chr8	8400000	8500000	516		chr8	8600001	8700000	0.27404		chr8	8400000	8500000	1.51232		chr8	8700001	8800000	0.000529378
chr19	4100000	4200000	4		chr8	8500000	8600000	398		chr8	8700001	8800000	0.223661		chr8	8500000	8600000	0.745202		chr8	8800001	8900000	0.000715366
chr19	4200000	4300000	1		chr8	8600000	8700000	249		chr8	8800001	8900000	0.232139		chr8	8600000	8700000	0.63406		chr8	8900001	9000000	0.00111229
chr19	4300000	4400000	2		chr8	8700000	8800000	322		chr8	8900001	9000000	0.219386		chr8	8700000	8800000	0.902418		chr8	9000001	9100000	0.00105286
chr19	4400000	4500000	1		chr8	8800000	8900000	499		chr8	9000001	9100000	0.229974		chr8	8800000	8900000	0.782282		chr8	9100001	9200000	0.00111439
chr19	4500000	4600000	3		chr8	8900000	9000000	486		chr8	9100001	9200000	0.222259		chr8	8900000	9000000	0.948705		chr8	9200001	9300000	0.00104495
chr19	4600000	4700000	5		chr8	9000000	9100000	492		chr8	9200001	9300000	0.228894		chr8	9000000	9100000	1.13941		chr8	9300001	9400000	0.00113473
chr19	4700000	4800000	3		chr8	9100000	9200000	448		chr8	9300001	9400000	0.263018		chr8	9100000	9200000	1.41203		chr8	9400001	9500000	0.000616012
chr19	4800000	4900000	6		chr8	9200000	9300000	511		chr8	9400001	9500000	0.23019		chr8	9200000	9300000	1.02148		chr8	9500001	9600000	0.000623887
chr19	4900000	5000000	4		chr8	9300000	9400000	278		chr8	9500001	9600000	0.247402		chr8	9300000	9400000	0.925794		chr8	9600001	9700000	0.000617593
chr19	5000000	5100000	2		chr8	9400000	9500000	301		chr8	9600001	9700000	0.224891		chr8	9400000	9500000	1.00368		chr8	9700001	9800000	0.000792153
chr19	5100000	5200000	1		chr8	9500000	9600000	286		chr8	9700001	9800000	0.247659		chr8	9500000	9600000	1.02661		chr8	9800001	9900000	0.000885262
chr19	5400000	5500000	4		chr8	9600000	9700000	342		chr8	9800001	9900000	0.212054		chr8	9600000	9700000	1.09668		chr8	9900001	10000000	0.000816985
chr19	5500000	5600000	2		chr8	9700000	9800000	401		chr8	9900001	10000000	0.248241		chr8	9700000	9800000	0.924102		chr8	10000001	10100000	0.000900054
chr19	5600000	5700000	4		chr8	9800000	9900000	383		chr8	10000001	10100000	0.284014		chr8	9800000	9900000	1.10672		chr8	10100001	10200000	0.000714217
chr19	5700000	5800000	10		chr8	9900000	10000000	411		chr8	10100001	10200000	0.270572		chr8	9900000	10000000	1.34385		chr8	10200001	10300000	0.000779841
chr19	5800000	5900000	3		chr8	10000000	10100000	328		chr8	10200001	10300000	0.287168		chr8	10000000	10100000	1.23903		chr8	10300001	10400000	0.00103089
chr19	5900000	6000000	6		chr8	10100000	10200000	366		chr8	10300001	10400000	0.275864		chr8	10100000	10200000	0.897731		chr8	10400001	10500000	0.00116887
chr19	6000000	6100000	7		chr8	10200000	10300000	475		chr8	10400001	10500000	0.286131		chr8	10200000	10300000	1.01703		chr8	10500001	10600000	0.000662301
chr19	6100000	6200000	4		chr8	10300000	10400000	512		chr8	10500001	10600000	0.252605		chr8	10300000	10400000	1.1757		chr8	10600001	10700000	0.000714428
chr19	6200000	6300000	3		chr8	10400000	10500000	316		chr8	10600001	10700000	0.257933		chr8	10400000	10500000	0.892473		chr8	10700001	10800000	0.000591622
chr19	6300000	6400000	1		chr8	10500000	10600000	326		chr8	10700001	10800000	0.267519		chr8	10500000	10600000	1.15344		chr8	10800001	10900000	0.000678579
chr19	6400000	6500000	5		chr8	10600000	10700000	271		chr8	10800001	10900000	0.278727		chr8	10600000	10700000	1.11312		chr8	10900001	11000000	0.000786995
chr19	6500000	6600000	5		chr8	10700000	10800000	318		chr8	10900001	11000000	0.233573		chr8	10700000	10800000	0.523752		chr8	11000001	11100000	0.00070954
chr19	6600000	6700000	7		chr8	10800000	10900000	340		chr8	11000001	11100000	0.258102		chr8	10800000	10900000	1.12388		chr8	11100001	11200000	0.000917652
[truncated: 3,727 more rows]

## Sheet: Table S3
Table S2. Summary information of ROH in each individual
ID	CHR	POS1	POS2	KB	NSNP	DENSITY	PHOM	PHET
JH1	1	12609453	12774753	165.301	679	0.243	0.993	0.003
JH1	1	15828977	16003765	174.789	375	0.466	0.995	0.003
JH1	2	11475774	11597577	121.804	571	0.213	0.988	0.002
JH1	4	26317396	26501748	184.353	130	1.418	0.977	0.023
JH1	6	8477923	8695082	217.16	1000	0.217	0.996	0.001
JH1	6	14592405	14728209	135.805	469	0.29	0.983	0.004
JH1	8	19326766	19519915	193.15	881	0.219	0.993	0.006
JH1	9	4836914	4954616	117.703	367	0.321	0.978	0.008
JH1	9	11975007	12171136	196.13	957	0.205	0.994	0.001
JH1	10	13229652	13453625	223.974	1005	0.223	0.992	0.002
JH1	11	13316843	13519042	202.2	613	0.33	0.993	0
JH1	11	24164203	24271392	107.19	633	0.169	0.984	0.011
JH1	16	5528770	5686354	157.585	666	0.237	0.997	0.002
JH1	16	12437421	12590840	153.42	974	0.158	0.988	0.002
JH1	16	12593370	12786555	193.186	988	0.196	0.993	0.003
JH1	16	12801746	12901862	100.117	511	0.196	0.992	0.002
JH1	20	5309859	5422661	112.803	482	0.234	0.988	0.002
JH1	22	11604341	11727040	122.7	512	0.24	0.988	0.002
JH2	1	7257745	7419242	161.498	848	0.19	0.98	0.005
JH2	1	11024800	11131848	107.049	297	0.36	0.983	0.007
JH2	3	7035959	7203947	167.989	577	0.291	0.986	0.003
JH2	6	14641689	14743388	101.7	330	0.308	0.967	0.006
JH2	6	23865664	24067033	201.37	539	0.374	0.963	0.007
JH2	7	24498199	24622202	124.004	667	0.186	0.973	0
JH2	8	18378931	18497536	118.606	571	0.208	0.982	0.005
JH2	9	8731963	8840244	108.282	354	0.306	0.986	0.008
JH2	9	9343612	9504120	160.509	621	0.258	0.986	0.003
JH2	9	11312271	11465763	153.493	913	0.168	0.972	0.002
JH2	9	15266004	15397379	131.376	425	0.309	0.962	0.005
JH2	10	11859605	12040663	181.059	969	0.187	0.978	0
JH2	12	17623340	17727455	104.116	394	0.264	0.992	0.003
JH2	12	22236968	22398181	161.214	346	0.466	0.954	0.009
JH2	14	6944962	7079106	134.145	434	0.309	0.963	0.005
JH2	15	7324748	7428192	103.445	577	0.179	0.988	0.002
JH2	15	8965045	9108802	143.758	600	0.24	0.993	0.002
JH2	15	14402858	15120469	717.612	3347	0.214	0.984	0.001
JH2	16	6420276	6539647	119.372	280	0.426	0.975	0.007
JH2	18	8526080	8681599	155.52	309	0.503	0.971	0.006
JH2	21	4561704	4685925	124.222	959	0.13	0.989	0.002
JH2	23	12534904	12649776	114.873	356	0.323	0.961	0.006
JH2	23	16883237	16984653	101.417	697	0.146	0.977	0.001
JH2	23	20114834	20258907	144.074	355	0.406	0.952	0.011
JH3	1	8284675	8392920	108.246	509	0.213	0.982	0.004
JH3	1	23046999	23167971	120.973	313	0.386	0.981	0.003
JH3	3	18342479	18510824	168.346	701	0.24	0.97	0
JH3	3	19551642	19673149	121.508	619	0.196	0.989	0.002
JH3	4	24460142	24563725	103.584	652	0.159	0.994	0.003
JH3	4	26150933	26283942	133.01	218	0.61	0.991	0.009
JH3	4	26309005	26504462	195.458	138	1.416	0.993	0
JH3	11	17314260	17553770	239.511	772	0.31	0.981	0.001
JH3	13	13478533	13580114	101.582	652	0.156	0.991	0
JH3	14	6121087	6231860	110.774	359	0.309	0.978	0.008
JH3	16	6599161	6711115	111.955	323	0.347	0.985	0.006
JH3	17	16873144	16976650	103.507	542	0.191	0.987	0.002
JH3	23	20046585	20181192	134.608	483	0.279	0.973	0.004
JH3	25	12979345	13230494	251.15	1078	0.233	0.995	0.001
JH4	1	18094301	18266302	172.002	840	0.205	0.965	0.002
JH4	2	409582	519475	109.894	443	0.248	0.964	0.014
JH4	4	25790759	25922368	131.61	1249	0.105	0.972	0.004
JH4	8	15528063	15669762	141.7	535	0.265	0.983	0.007
JH4	11	9259973	9397670	137.698	741	0.186	0.965	0.001
JH4	12	8208018	8340813	132.796	473	0.281	0.966	0
JH4	13	8754360	9005112	250.753	878	0.286	0.961	0.002
JH4	23	321711	439881	118.171	258	0.458	0.895	0.019
JH5	1	414264	580352	166.089	1054	0.158	0.969	0.003
JH5	1	675195	784173	108.979	512	0.213	0.973	0.008
JH5	1	17754567	17896341	141.775	442	0.321	0.991	0.005
JH5	3	28258198	28361233	103.036	207	0.498	0.947	0.014
JH5	4	12232322	12467009	234.688	1213	0.193	0.98	0.005
JH5	6	10611970	10771158	159.189	722	0.22	0.994	0.001
JH5	6	14166840	14268700	101.861	463	0.22	0.985	0.004
JH5	9	87529	192359	104.831	262	0.4	0.95	0.019
JH5	12	8021931	8149096	127.166	452	0.281	0.976	0.009
JH5	12	22180236	22553186	372.951	939	0.397	0.973	0.009
JH5	14	10739909	10901128	161.22	982	0.164	0.986	0.005
JH5	17	16821081	16976650	155.57	802	0.194	0.981	0.004
JH6	1	10310259	10411529	101.271	389	0.26	0.982	0.003
JH6	3	16766643	16875089	108.447	488	0.222	0.977	0.004
JH6	6	14334629	14434711	100.083	312	0.321	0.994	0.006
JH6	6	19745079	19880927	135.849	730	0.186	0.982	0.001
JH6	7	186927	328887	141.961	455	0.312	0.967	0.011
JH6	7	10327738	10561251	233.514	940	0.248	0.989	0.002
JH6	8	11976693	12086127	109.435	379	0.289	0.987	0.003
JH6	9	10828289	10940986	112.698	485	0.232	0.99	0.002
JH6	9	17312665	17853456	540.792	2112	0.256	0.991	0
JH6	10	20952663	21071779	119.117	304	0.392	0.964	0.016
JH6	13	19892586	20032718	140.133	1530	0.092	0.989	0.001
JH6	23	238137	471473	233.337	623	0.375	0.963	0.01
JH6	23	20032550	20355314	322.765	1029	0.314	0.983	0.003
JH6	25	16697015	16948876	251.862	1119	0.225	0.984	0.003
JH7	1	1305365	1418375	113.011	270	0.419	0.978	0
JH7	1	8014080	8159415	145.336	591	0.246	0.963	0.008
JH7	1	12603518	13324643	721.126	2732	0.264	0.984	0.001
JH7	1	16173573	16369433	195.861	689	0.284	0.978	0.004
JH7	4	26349943	26458507	108.565	74	1.467	0.973	0.027
JH7	5	17615036	17730579	115.544	322	0.359	0.981	0.003
JH7	6	12661296	12788463	127.168	519	0.245	0.977	0.006
JH7	6	15610087	15762693	152.607	536	0.285	0.996	0
JH7	6	24010301	24243899	233.599	342	0.683	0.962	0.015
JH7	8	18801167	18925335	124.169	520	0.239	0.977	0.008
JH7	8	20712711	20831617	118.907	445	0.267	0.991	0.004
JH7	9	88015	259369	171.355	360	0.476	0.969	0.011
JH7	9	15742859	15855328	112.47	360	0.312	0.978	0.006
JH7	10	7447753	7584834	137.082	282	0.486	0.968	0.007
JH7	10	8929198	9051823	122.626	459	0.267	0.974	0.004
JH7	12	16657434	16915966	258.533	632	0.409	0.983	0.006
JH7	14	975156	1107966	132.811	1583	0.084	0.986	0.003
JH7	14	8003388	8121424	118.037	262	0.451	0.969	0.008
JH7	17	12573713	12755027	181.315	1267	0.143	0.987	0.002
JH7	19	5360157	5464750	104.594	761	0.137	0.987	0.004
JH7	19	7887702	7990621	102.92	662	0.155	0.977	0
JH7	23	9795125	9939338	144.214	616	0.234	0.979	0.002
JH7	23	12063304	12173051	109.748	647	0.17	0.978	0.005
JH8	1	4757451	4882840	125.39	921	0.136	0.977	0.005
JH8	1	15925392	16281805	356.414	976	0.365	0.996	0.001
JH8	2	18373121	18534150	161.03	648	0.249	0.983	0.005
JH8	3	18358037	18459201	101.165	351	0.288	0.989	0.003
JH8	8	17909688	18046021	136.334	615	0.222	0.989	0
JH8	8	18829247	18947270	118.024	420	0.281	0.974	0.007
JH8	8	19171969	19400476	228.508	927	0.247	0.989	0.002
JH8	8	26651276	26773084	121.809	181	0.673	0.961	0.006
JH8	10	9486384	9645422	159.039	349	0.456	0.983	0.006
JH8	16	6314654	6417833	103.18	196	0.526	0.964	0.01
JH8	18	8008362	8128216	119.855	430	0.279	0.981	0.002
JH8	22	9837748	9974772	137.025	546	0.251	0.995	0.002
JH8	23	13317010	13445477	128.468	294	0.437	0.993	0.003
JH9	1	15929470	16062048	132.579	285	0.465	0.989	0
JH9	1	20516343	20621362	105.02	451	0.233	0.993	0.002
JH9	3	8081863	8214379	132.517	595	0.223	0.98	0.003
JH9	3	20792918	20951243	158.326	922	0.172	0.993	0.003
JH9	6	10296581	10406726	110.146	349	0.316	0.971	0.003
JH9	7	14919269	15030996	111.728	419	0.267	0.995	0.002
JH9	12	22173602	22341453	167.852	442	0.38	0.973	0.009
JH9	18	5659980	5784740	124.761	482	0.259	0.992	0.004
JH10	3	3447435	3754960	307.526	1780	0.173	0.993	0.001
JH10	3	3756243	4211674	455.432	2487	0.183	0.996	0.001
JH10	3	15325433	15583092	257.66	852	0.302	0.986	0.002
JH10	3	20759438	20879929	120.492	621	0.194	0.99	0.003
JH10	8	568676	669967	101.292	312	0.325	0.981	0.003
JH10	8	23189465	23345837	156.373	624	0.251	0.984	0.002
JH10	9	10731657	10971061	239.405	1179	0.203	0.983	0.005
JH10	10	7315669	7486885	171.217	351	0.488	0.986	0.006
JH10	10	8988699	9185341	196.643	473	0.416	0.989	0.002
JH10	13	9503217	9668155	164.939	731	0.226	0.988	0.005
JH10	15	13292694	13394877	102.184	405	0.252	0.983	0.007
JH10	15	20551869	20916650	364.782	801	0.455	0.973	0.011
JH10	16	13899689	14015843	116.155	629	0.185	0.984	0.005
JH10	19	265484	428455	162.972	531	0.307	0.974	0.009
JH10	22	5574360	5677630	103.271	727	0.142	0.981	0.003
JH10	25	26604616	26822569	217.954	667	0.327	0.975	0.003
JH11	4	24380692	24502428	121.737	871	0.14	0.987	0.002
JH11	7	15613019	15726619	113.601	237	0.479	0.987	0.004
JH11	8	19838913	19949241	110.329	370	0.298	0.984	0.003
JH11	11	10598743	10825073	226.331	1493	0.152	0.992	0.001
JH11	14	17231481	17342918	111.438	611	0.182	0.969	0.003
JH11	16	8107322	8210661	103.34	508	0.203	0.984	0.002
JH11	20	4278340	4381102	102.763	741	0.139	0.987	0.001
JH11	22	3451476	3727652	276.177	1791	0.154	0.99	0.001
JH11	23	12698010	12896544	198.535	717	0.277	0.986	0.003
JH11	23	20174273	20355314	181.042	434	0.417	0.975	0.007
JH11	25	11011337	11154848	143.512	329	0.436	0.985	0.006
JH12	1	16041346	16200990	159.645	393	0.406	0.987	0.005
JH12	1	16616539	16753970	137.432	254	0.541	0.969	0.008
JH12	3	8972121	9094719	122.599	486	0.252	0.99	0.004
JH12	4	13915717	14055478	139.762	632	0.221	0.973	0.002
JH12	6	6015878	6119373	103.496	543	0.191	0.967	0.004
JH12	6	12785212	12907942	122.731	554	0.222	0.975	0.005
JH12	8	16913696	17021592	107.897	473	0.228	0.977	0.002
JH12	10	9729720	9833173	103.454	298	0.347	0.98	0.007
JH12	10	13906176	14088762	182.587	575	0.318	0.974	0.003
JH12	10	20821255	21055101	233.847	609	0.384	0.964	0.016
JH12	11	7823157	7929746	106.59	480	0.222	0.979	0.002
JH12	12	22252990	22459088	206.099	449	0.459	0.953	0.004
JH12	14	6480025	6594844	114.82	568	0.202	0.967	0.002
JH12	17	2629219	2803588	174.37	763	0.229	0.978	0.001
JH12	20	11946690	12078468	131.779	302	0.436	0.957	0.01
ZJ1	1	10296732	10404028	107.297	397	0.27	0.987	0.003
ZJ1	1	11570280	11673358	103.079	259	0.398	0.981	0.004
ZJ1	1	16013149	16271954	258.806	742	0.349	0.993	0.003
ZJ1	3	9062000	9218288	156.289	616	0.254	0.984	0.002
ZJ1	3	28190416	28294967	104.552	313	0.334	0.952	0.016
ZJ1	5	14409478	14529565	120.088	700	0.172	0.989	0.001
ZJ1	6	759154	876215	117.062	766	0.153	0.983	0.003
ZJ1	6	5901049	6039441	138.393	596	0.232	0.983	0.003
ZJ1	7	17710989	18018117	307.129	1453	0.211	0.995	0.001
ZJ1	8	26543860	26664315	120.456	207	0.582	0.932	0.014
ZJ1	9	30306	157122	126.817	316	0.401	0.984	0.009
ZJ1	9	8499107	8749843	250.737	823	0.305	0.995	0.001
ZJ1	9	9413188	9535868	122.681	584	0.21	0.993	0.002
ZJ1	9	9536455	9676724	140.27	707	0.198	0.99	0.001
ZJ1	9	14735152	14841300	106.149	370	0.287	0.984	0
ZJ1	11	140256	270388	130.133	192	0.678	0.964	0.01
ZJ1	13	12519570	12662635	143.066	618	0.231	0.987	0.002
ZJ1	23	11384540	11603879	219.34	743	0.295	0.984	0.001
ZJ1	23	20174273	20355314	181.042	434	0.417	0.984	0.002
ZJ1	25	4136316	4245615	109.3	611	0.179	0.966	0.005
ZJ2	1	6504384	6623800	119.417	496	0.241	0.984	0
ZJ2	1	8223743	8452113	228.371	1021	0.224	0.978	0.004
ZJ2	1	12236454	12353734	117.281	457	0.257	0.993	0.004
ZJ2	1	13145014	13496458	351.445	1496	0.235	0.993	0.003
ZJ2	1	21865966	21968028	102.063	783	0.13	0.992	0.004
ZJ2	1	22456516	23032881	576.366	4121	0.14	0.991	0
ZJ2	2	10582831	10821026	238.196	1135	0.21	0.99	0
ZJ2	4	26376335	26481246	104.912	72	1.457	0.958	0.028
ZJ2	5	9430169	9531965	101.797	385	0.264	0.995	0
ZJ2	6	9173690	9277559	103.87	410	0.253	0.983	0.005
ZJ2	6	11490446	11667816	177.371	577	0.307	0.983	0.007
ZJ2	6	16529301	16671547	142.247	481	0.296	0.985	0.004
ZJ2	6	17805805	17921588	115.784	769	0.151	0.99	0.003
ZJ2	8	4178599	4329611	151.013	523	0.289	0.994	0.002
ZJ2	9	9337399	9474418	137.02	563	0.243	0.993	0.005
ZJ2	9	11189242	11525949	336.708	1763	0.191	0.99	0.001
ZJ2	9	23480175	23604449	124.275	720	0.173	0.972	0
ZJ2	11	10450922	10554726	103.805	414	0.251	0.986	0.005
ZJ2	12	9743601	9855491	111.891	612	0.183	0.998	0.002
ZJ2	13	14913640	15071789	158.15	854	0.185	0.986	0.001
ZJ2	17	4673940	4777972	104.033	403	0.258	0.985	0.002
ZJ2	17	10442507	10579905	137.399	627	0.219	0.984	0.005
ZJ2	22	10306820	10474508	167.689	684	0.245	0.988	0.001
ZJ2	23	6952018	7126489	174.472	649	0.269	0.985	0.003
ZJ2	25	4112699	4232418	119.72	681	0.176	0.954	0.004
ZJ3	1	14888434	14988654	100.221	340	0.295	0.982	0.009
ZJ3	1	15368594	15475796	107.203	292	0.367	0.993	0.003
ZJ3	1	17985088	18096648	111.561	467	0.239	0.985	0.004
ZJ3	2	10814799	10932379	117.581	249	0.472	0.984	0.008
ZJ3	4	26158902	26285177	126.276	197	0.641	0.964	0.01
ZJ3	4	26309005	26443539	134.535	101	1.332	0.97	0.01
ZJ3	5	7492579	7607102	114.524	616	0.186	0.997	0.002
ZJ3	5	8253609	8552985	299.377	945	0.317	0.99	0.003
ZJ3	6	8883460	9081626	198.167	615	0.322	0.987	0.002
ZJ3	6	12294095	12589854	295.76	987	0.3	0.978	0.002
ZJ3	7	10016511	10145750	129.24	627	0.206	0.989	0.002
ZJ3	7	12229564	12356774	127.211	425	0.299	0.991	0.002
ZJ3	7	22415445	22528891	113.447	322	0.352	0.984	0.006
ZJ3	13	18304058	18449986	145.929	1185	0.123	0.997	0
ZJ3	14	11084560	11268350	183.791	1093	0.168	0.99	0.002
ZJ3	16	6346080	6452005	105.926	192	0.552	0.99	0.005
ZJ3	16	9189207	9318791	129.585	802	0.162	0.993	0
ZJ3	19	261529	391653	130.125	375	0.347	0.973	0.013
ZJ3	22	5860661	5997708	137.048	603	0.227	0.983	0.003
ZJ3	23	12688773	12835194	146.422	570	0.257	0.993	0.005
ZJ3	23	13294947	13445477	150.531	380	0.396	0.982	0.005
ZJ3	23	20092298	20303354	211.057	546	0.387	0.978	0.007
ZJ4	1	12806150	13041669	235.52	859	0.274	0.985	0.007
ZJ4	1	20026281	20134572	108.292	376	0.288	0.992	0.003
ZJ4	3	7772122	7872231	100.11	390	0.257	0.995	0.003
ZJ4	4	25951398	26122365	170.968	1224	0.14	0.993	0
ZJ4	5	8404635	8543195	138.561	377	0.368	0.987	0.008
ZJ4	6	10513285	10613418	100.134	414	0.242	0.99	0.005
ZJ4	6	19863579	20032284	168.706	1135	0.149	0.99	0.002
ZJ4	7	1238775	1381259	142.485	1055	0.135	0.993	0.002
ZJ4	7	6629492	6819841	190.35	584	0.326	0.983	0.003
ZJ4	7	17679539	17797475	117.937	669	0.176	0.993	0.004
ZJ4	7	24634550	24767665	133.116	428	0.311	0.972	0.005
ZJ4	8	18952799	19080502	127.704	550	0.232	0.978	0.002
ZJ4	9	17298495	17431461	132.967	602	0.221	0.992	0.002
ZJ4	11	10580371	10682475	102.105	561	0.182	0.984	0.007
ZJ4	13	17317511	17427870	110.36	829	0.133	0.986	0.004
ZJ4	22	10808980	10975457	166.478	638	0.261	0.994	0.002
ZJ4	25	765080	921640	156.561	920	0.17	0.978	0.003
ZJ4	25	922186	1024661	102.476	810	0.127	0.996	0
ZJ4	25	26539828	26908812	368.985	1046	0.353	0.97	0.005
ZJ5	1	14248500	14552662	304.163	962	0.316	0.988	0.003
ZJ5	3	3609467	3754960	145.494	782	0.186	0.987	0.001
ZJ5	4	19986894	20157660	170.767	1123	0.152	0.98	0.002
ZJ5	7	14894813	15002522	107.71	348	0.31	0.971	0.009
ZJ5	8	10767770	10869172	101.403	295	0.344	0.956	0.003
ZJ5	16	13264538	13370730	106.193	467	0.227	0.972	0.006
ZJ5	18	8549171	8680682	131.512	266	0.494	0.962	0.008
ZJ5	22	6922556	7024888	102.333	301	0.34	0.977	0.003
ZJ6	1	7792184	7954122	161.939	714	0.227	0.982	0.004
ZJ6	1	8455469	8829919	374.451	1788	0.209	0.978	0.001
ZJ6	5	10692320	10883189	190.87	603	0.317	0.972	0.002
ZJ6	6	6652147	7090643	438.497	1746	0.251	0.961	0.001
ZJ6	7	15502267	15628091	125.825	408	0.308	0.988	0.002
ZJ6	8	9439912	9546418	106.507	252	0.423	0.96	0.008
ZJ6	9	8147118	8951231	804.114	2987	0.269	0.983	0.001
ZJ6	9	9521015	9635417	114.403	662	0.173	0.979	0.003
ZJ6	9	10841329	10974725	133.397	581	0.23	0.979	0.002
ZJ6	11	24145994	24271392	125.399	746	0.168	0.949	0.001
ZJ6	16	11382917	11487750	104.834	339	0.309	0.973	0.003
ZJ6	22	10069029	10193116	124.088	449	0.276	0.978	0.002
ZJ6	23	176898	321711	144.814	194	0.746	0.933	0.015
ZJ7	1	8185326	8296406	111.081	423	0.263	0.986	0.007
ZJ7	2	5336380	5548640	212.261	836	0.254	0.974	0.002
ZJ7	2	6706800	6827397	120.598	558	0.216	0.964	0.002
ZJ7	3	13975402	14098235	122.834	443	0.277	0.977	0.005
ZJ7	5	9113322	9231513	118.192	405	0.292	0.97	0.005
ZJ7	6	15075255	15190332	115.078	599	0.192	0.968	0.003
ZJ7	7	15434926	15718368	283.443	808	0.351	0.978	0.004
ZJ7	9	14059858	14192255	132.398	592	0.224	0.975	0.003
ZJ7	10	9339389	9462630	123.242	172	0.717	0.977	0
ZJ7	11	18421065	18523866	102.802	319	0.322	0.931	0.003
ZJ7	12	17662492	17870305	207.814	712	0.292	0.968	0.003
ZJ7	13	55848	167326	111.479	461	0.242	0.95	0.015
ZJ7	15	10509440	10651636	142.197	537	0.265	0.957	0
ZJ7	15	10825352	11164428	339.077	1156	0.293	0.959	0.002
ZJ7	17	47	265152	265.106	1007	0.263	0.963	0.003
ZJ7	17	4525651	4715413	189.763	684	0.277	0.969	0.004
ZJ7	19	6124875	6276744	151.87	679	0.224	0.972	0.004
ZJ7	25	22056559	22160235	103.677	402	0.258	0.975	0.002
ZJ8	1	8588468	8689952	101.485	435	0.233	0.984	0.009
ZJ8	1	9425885	9538195	112.311	612	0.184	0.989	0.002
ZJ8	1	11236204	11354308	118.105	221	0.534	0.977	0.009
ZJ8	1	21127557	21257382	129.826	671	0.193	0.982	0.006
ZJ8	5	22612125	22770109	157.985	1357	0.116	0.989	0.001
ZJ8	6	20733213	21167827	434.615	1856	0.234	0.986	0.002
ZJ8	6	21168139	21550450	382.312	2418	0.158	0.984	0.001
ZJ8	6	21560762	21871097	310.336	2362	0.131	0.988	0
ZJ8	6	21878272	22006972	128.701	1027	0.125	0.99	0.003
ZJ8	6	22007149	22202560	195.412	1765	0.111	0.982	0.001
ZJ8	6	22250432	22594507	344.076	2525	0.136	0.992	0
ZJ8	6	22594961	22744809	149.849	1504	0.1	0.98	0.001
ZJ8	6	22772064	23019491	247.428	1987	0.125	0.982	0.001
ZJ8	6	23019617	23140615	120.999	765	0.158	0.983	0.001
ZJ8	6	23140910	24249279	1108.37	4401	0.252	0.981	0.002
ZJ8	7	15049588	15166004	116.417	452	0.258	0.982	0.004
ZJ8	7	15537285	15804776	267.492	714	0.375	0.994	0.003
ZJ8	9	7519965	7624853	104.889	480	0.219	0.99	0.004
ZJ8	10	6845818	7088091	242.274	862	0.281	0.985	0
ZJ8	11	140256	387093	246.838	414	0.596	0.964	0.007
ZJ8	13	3652103	3770783	118.681	674	0.176	0.991	0.001
ZJ8	18	8575321	8684684	109.364	205	0.533	0.99	0.01
ZJ8	23	638901	764097	125.197	859	0.146	0.972	0.003
ZJ8	25	7850643	7975056	124.414	653	0.191	0.985	0.003
ZJ9	1	16584720	16764326	179.607	325	0.553	0.985	0.003
ZJ9	1	25181301	25663716	482.416	2196	0.22	0.987	0.001
ZJ9	4	21055610	21198937	143.328	865	0.166	0.979	0.001
ZJ9	4	22809643	22965553	155.911	907	0.172	0.983	0.001
ZJ9	4	26383666	26504462	120.797	80	1.51	0.988	0.013
ZJ9	5	10774490	10883184	108.695	270	0.403	0.981	0.004
ZJ9	5	15396819	15584382	187.564	973	0.193	0.98	0.003
ZJ9	7	12257175	12381949	124.775	450	0.277	0.984	0.004
ZJ9	9	16380711	16490722	110.012	288	0.382	0.944	0
ZJ9	14	6703970	6826645	122.676	366	0.335	0.954	0.005
ZJ9	15	7653180	7757943	104.764	565	0.185	0.973	0.007
ZJ9	18	8344010	8552876	208.867	527	0.396	0.966	0.002
ZJ9	22	5431282	5554974	123.693	1042	0.119	0.982	0.002
ZJ9	22	5555677	5663805	108.129	819	0.132	0.989	0
ZJ10	1	1305365	1416975	111.611	262	0.426	0.966	0
ZJ10	3	12641002	12781375	140.374	739	0.19	0.989	0.001
ZJ10	4	24601253	24703489	102.237	785	0.13	0.987	0.004
ZJ10	7	1173553	1320632	147.08	1231	0.119	0.971	0.001
ZJ10	7	1353907	1868891	514.985	3413	0.151	0.966	0.001
ZJ10	7	1869057	1990644	121.588	921	0.132	0.959	0
ZJ10	7	2269516	2557456	287.941	2372	0.121	0.97	0.003
ZJ10	7	2558162	2743286	185.125	1370	0.135	0.978	0.001
ZJ10	7	2863691	3289212	425.522	3467	0.123	0.975	0.001
ZJ10	7	3290413	3589870	299.458	2446	0.122	0.982	0
ZJ10	7	3833725	4060047	226.323	1815	0.125	0.983	0
ZJ10	7	4060371	4827201	766.831	6730	0.114	0.976	0.001
ZJ10	12	22326352	22549804	223.453	536	0.417	0.937	0.007
ZJ10	14	7795873	7984097	188.225	785	0.24	0.98	0.001
ZJ10	14	8364712	8558443	193.732	977	0.198	0.975	0
ZJ10	18	8373728	8501232	127.505	318	0.401	0.975	0
ZJ10	23	10188058	10288423	100.366	386	0.26	0.979	0.003
ZJ10	23	20114806	20302154	187.349	449	0.417	0.953	0.002
ZJ10	25	6355973	6520652	164.68	1026	0.161	0.989	0.002
ZJ10	25	6521058	6863868	342.811	1952	0.176	0.988	0
ZJ10	25	21951163	22056559	105.397	451	0.234	0.976	0.007
ZJ11	1	414263	586662	172.4	1086	0.159	0.974	0.002
ZJ11	1	12836613	13002761	166.149	596	0.279	0.955	0.013
ZJ11	1	14543882	14671244	127.363	378	0.337	0.974	0.005
ZJ11	5	18046287	18148282	101.996	422	0.242	0.986	0
ZJ11	6	12912570	13023033	110.464	474	0.233	0.981	0.002
ZJ11	7	15755416	15858352	102.937	312	0.33	0.978	0.013
ZJ11	7	18668835	18770097	101.263	580	0.175	0.971	0.003
ZJ11	8	17186298	17300246	113.949	451	0.253	0.971	0.007
ZJ11	8	18424728	18787917	363.19	2040	0.178	0.985	0
ZJ11	8	19430637	19532007	101.371	422	0.24	0.974	0.007
ZJ11	8	20130312	20244999	114.688	380	0.302	0.979	0.005
ZJ11	9	4853549	4965630	112.082	425	0.264	0.981	0.007
ZJ11	10	4110358	4211939	101.582	659	0.154	0.982	0.003
ZJ11	10	12591132	12691290	100.159	598	0.167	0.972	0.003
ZJ11	11	6109370	6221819	112.45	681	0.165	0.987	0.003
ZJ11	12	7346949	7519169	172.221	644	0.267	0.972	0.002
ZJ11	12	7610658	7750847	140.19	539	0.26	0.974	0.004
ZJ11	14	6936099	7044110	108.012	342	0.316	0.974	0.006
ZJ11	16	8627177	8832093	204.917	824	0.249	0.981	0.001
ZJ11	17	7341323	7468245	126.923	554	0.229	0.987	0.002
ZJ12	1	16584720	16700334	115.615	227	0.509	0.991	0.009
ZJ12	4	257948	383738	125.791	685	0.184	0.985	0.009
ZJ12	7	11113612	11255145	141.534	621	0.228	0.994	0.003
ZJ12	7	12694846	12833323	138.478	447	0.31	0.991	0.004
ZJ12	8	7218477	7328810	110.334	209	0.528	0.99	0.005
ZJ12	8	19361730	19490300	128.571	648	0.198	0.986	0.005
ZJ12	9	8727877	8907467	179.591	673	0.267	0.994	0
ZJ12	9	9289477	9412076	122.6	436	0.281	0.993	0.005
ZJ12	10	8731519	8911279	179.761	659	0.273	0.995	0.003
ZJ12	10	10117641	10637609	519.969	2120	0.245	0.993	0.001
ZJ12	12	5225503	5334676	109.174	746	0.146	0.997	0
ZJ12	12	15201014	15320387	119.374	540	0.221	0.993	0.007
ZJ12	12	17597932	17793708	195.777	723	0.271	0.988	0.003
ZJ12	14	7946601	8076996	130.396	389	0.335	0.99	0.003
ZJ12	14	8385272	8500780	115.509	584	0.198	0.993	0.003
ZJ12	17	12966056	13191237	225.182	1090	0.207	0.99	0.004
ZJ12	18	10227390	10342851	115.462	409	0.282	0.99	0.007
ZJ12	19	8030471	8138399	107.929	747	0.144	0.991	0.001
ZJ12	21	6977282	7145067	167.786	932	0.18	1	0
ZJ12	23	14200422	14324999	124.578	809	0.154	0.99	0.001
ZJ12	25	10743066	10846301	103.236	207	0.499	0.995	0.005
ZJ13	2	5210476	5369950	159.475	779	0.205	0.954	0.001
ZJ13	3	18473481	18584123	110.643	469	0.236	0.97	0.002
ZJ13	5	14912302	15026471	114.17	380	0.3	0.979	0
ZJ13	6	6897704	7004658	106.955	452	0.237	0.967	0.002
ZJ13	7	22413971	22577282	163.312	698	0.234	0.954	0.003
ZJ13	9	8841631	9019311	177.681	862	0.206	0.966	0.002
ZJ13	9	12069816	12196628	126.813	577	0.22	0.945	0.007
ZJ13	10	20554424	20667429	113.006	577	0.196	0.965	0.007
ZJ13	13	12663957	12776962	113.006	495	0.228	0.966	0.004
ZJ13	15	7974533	8091969	117.437	588	0.2	0.966	0
ZJ13	15	8132547	8459289	326.743	1508	0.217	0.959	0.001
ZJ13	15	8459439	9113663	654.225	3215	0.203	0.955	0.002
ZJ13	15	9113902	9216781	102.88	503	0.205	0.956	0.002
ZJ13	15	9243859	9421124	177.266	881	0.201	0.965	0.005
ZJ13	15	9422506	10380866	958.361	4382	0.219	0.965	0.001
ZJ13	15	10382028	11349110	967.083	3923	0.247	0.957	0.001
ZJ13	15	11351174	11453636	102.463	383	0.268	0.95	0
ZJ13	15	11457194	11961339	504.146	2718	0.185	0.965	0
ZJ13	15	11961785	12256034	294.25	1930	0.152	0.973	0.001
ZJ13	15	12257269	12419263	161.995	652	0.248	0.96	0
ZJ13	15	12420951	12744424	323.474	1636	0.198	0.96	0.001
ZJ13	15	12755038	13412040	657.003	2475	0.265	0.96	0
ZJ13	15	13452248	13793058	340.811	1120	0.304	0.967	0.002
ZJ13	15	13859380	13961861	102.482	571	0.179	0.97	0
ZJ13	15	13962862	14068767	105.906	765	0.138	0.98	0
ZJ13	15	14147097	14981416	834.32	4118	0.203	0.963	0.001
ZJ13	15	14983766	15173494	189.729	1044	0.182	0.96	0.001
ZJ13	15	15173659	15439378	265.72	1684	0.158	0.962	0.002
ZJ13	15	15555358	15717685	162.328	1180	0.138	0.958	0.001
ZJ13	15	15717918	15888742	170.825	1546	0.11	0.959	0.001
ZJ13	15	16004472	16407002	402.531	2871	0.14	0.966	0
ZJ13	15	16407239	16517762	110.524	906	0.122	0.966	0
ZJ13	15	16563104	17189030	625.927	3355	0.187	0.971	0
ZJ13	15	17247174	17497230	250.057	1898	0.132	0.965	0.001
ZJ13	16	10883609	10985994	102.386	367	0.279	0.954	0.005
ZJ13	17	10700738	10843101	142.364	397	0.359	0.932	0.008
ZJ13	23	11288150	11388913	100.764	375	0.269	0.96	0.005
ZJ13	23	15461757	15598811	137.055	748	0.183	0.953	0.003
ZJ13	25	26622268	26728846	106.579	351	0.304	0.929	0.006
ZJ13	25	26791689	26908812	117.124	266	0.44	0.932	0.011
ZJ14	1	17829852	17947763	117.912	377	0.313	0.984	0.005
ZJ14	3	20728236	20894782	166.547	843	0.198	0.991	0.002
ZJ14	6	10866985	10988887	121.903	456	0.267	0.985	0.002
ZJ14	7	329212	440372	111.161	374	0.297	0.984	0.008
ZJ14	8	7292696	7394461	101.766	246	0.414	0.992	0.004
ZJ14	8	19635969	19783429	147.461	373	0.395	0.989	0.005
ZJ14	11	23819778	23920635	100.858	500	0.202	0.98	0.008
ZJ14	11	24082993	24264392	181.4	1099	0.165	0.98	0.008
ZJ14	21	4629062	4730116	101.055	778	0.13	0.991	0.005
ZJ14	23	170600	306132	135.533	171	0.793	0.936	0.023
ZJ14	25	8655321	8790322	135.002	731	0.185	0.988	0.004
ZJ15	1	12681196	12814706	133.511	429	0.311	0.967	0
ZJ15	5	18051717	18247290	195.574	755	0.259	0.977	0.003
ZJ15	8	807399	926561	119.163	879	0.136	0.982	0.005
ZJ15	8	6832785	6955394	122.61	599	0.205	0.987	0.003
ZJ15	8	19063724	19189519	125.796	553	0.227	0.987	0.005
ZJ15	9	104401	270291	165.891	346	0.479	0.98	0.006
ZJ15	9	3787827	3908002	120.176	1272	0.094	0.981	0.002
ZJ15	9	4800310	4960828	160.519	457	0.351	0.976	0.004
ZJ15	10	9111666	9213158	101.493	224	0.453	0.973	0.004
ZJ15	11	19273577	19447540	173.964	564	0.308	0.98	0.002
ZJ15	13	16720747	16925521	204.775	971	0.211	0.975	0.002
ZJ15	15	8296321	8413912	117.592	634	0.185	0.975	0.005
ZJ15	23	9709080	9816273	107.194	434	0.247	0.97	0.005
ZJ15	23	10110214	10382186	271.973	938	0.29	0.98	0
ZJ15	25	7035532	7144764	109.233	803	0.136	0.995	0
ZJ15	25	26615898	26908895	292.998	819	0.358	0.985	0.001
ZJ16	1	6982065	7345230	363.166	1806	0.201	0.98	0.002
ZJ16	1	10244600	10411383	166.784	752	0.222	0.981	0.004
ZJ16	1	16434326	16559947	125.622	279	0.45	0.953	0.004
ZJ16	5	20823237	20934506	111.27	433	0.257	0.963	0.005
ZJ16	6	9175487	9360956	185.47	818	0.227	0.976	0
ZJ16	6	12171446	12332718	161.273	546	0.295	0.965	0.004
ZJ16	7	7459275	7563145	103.871	399	0.26	0.972	0.008
ZJ16	8	15412989	15957983	544.995	2215	0.246	0.982	0
ZJ16	8	19069732	19253439	183.708	752	0.244	0.98	0.001
ZJ16	9	7713481	8001130	287.65	1494	0.193	0.988	0.001
ZJ16	9	8096061	9044709	948.649	3706	0.256	0.981	0.001
ZJ16	10	3600480	3702114	101.635	655	0.155	0.976	0.003
ZJ16	13	10173917	10302640	128.724	420	0.306	0.96	0.007
ZJ16	14	11147150	11260805	113.656	684	0.166	0.972	0.001
ZJ16	17	4220485	4413909	193.425	637	0.304	0.973	0.003
ZJ16	17	10593864	10812950	219.087	580	0.378	0.964	0.002
ZJ16	18	151147	263260	112.114	242	0.463	0.955	0.021
ZJ16	23	13458960	13563305	104.346	417	0.25	0.966	0.01
ZJ16	23	14171996	14408687	236.692	1306	0.181	0.975	0.002
ZJ16	25	9333333	9464895	131.563	571	0.23	0.988	0.004
ZJ16	25	9596079	9722258	126.18	431	0.293	0.972	0.005
ZJ17	1	414242	526344	112.103	693	0.162	0.96	0.001
ZJ17	4	1489643	1628371	138.729	962	0.144	0.956	0.003
ZJ17	4	25734660	25845304	110.645	1117	0.099	0.976	0.003
ZJ17	4	26342057	26443539	101.483	70	1.45	0.986	0.014
ZJ17	5	8435073	8552985	117.913	292	0.404	0.973	0.007
ZJ17	6	10127748	10444292	316.545	1163	0.272	0.96	0.001
ZJ17	7	22416363	22528891	112.529	316	0.356	0.94	0.009
ZJ17	9	7420124	7571464	151.341	668	0.227	0.984	0.004
ZJ17	9	8095475	8375555	280.081	1109	0.253	0.978	0.002
ZJ17	9	9155687	9535868	380.182	1458	0.261	0.974	0.001
ZJ17	9	9536455	9649045	112.591	607	0.185	0.96	0.002
ZJ17	9	14637739	14786934	149.196	516	0.289	0.963	0.004
ZJ17	10	8022349	8161650	139.302	454	0.307	0.958	0.002
ZJ17	11	6179344	6340234	160.891	837	0.192	0.971	0.001
ZJ17	11	24026828	24169278	142.451	875	0.163	0.967	0.003
ZJ17	12	8328903	8430690	101.788	336	0.303	0.982	0.003
ZJ17	15	20796398	20925140	128.743	287	0.449	0.934	0.014
ZJ17	18	11391724	11512014	120.291	371	0.324	0.951	0.005
ZJ17	22	10093402	10258356	164.955	526	0.314	0.971	0.004
ZJ17	22	11514335	12035550	521.216	2336	0.223	0.977	0.001
ZJ17	22	12162291	12282992	120.702	810	0.149	0.959	0.004
ZJ17	25	7605060	7706938	101.879	630	0.162	0.978	0
ZJ17	25	16456069	16652180	196.112	1497	0.131	0.967	0
ZJ18	1	414264	632692	218.429	1423	0.153	0.97	0.004
ZJ18	3	7080691	7195729	115.039	362	0.318	0.972	0.003
ZJ18	4	11524202	11638581	114.38	646	0.177	0.972	0.003
ZJ18	5	16229915	16373698	143.784	590	0.244	0.986	0.003
ZJ18	6	15460389	15691587	231.199	1058	0.219	0.971	0.002
ZJ18	8	6173192	6275267	102.076	363	0.281	0.95	0.014
ZJ18	10	9199967	9325898	125.932	241	0.523	0.959	0.004
ZJ18	10	9459776	9578418	118.643	213	0.557	0.972	0.009
ZJ18	14	6086273	6225087	138.815	513	0.271	0.973	0
ZJ18	15	10278457	10378602	100.146	621	0.161	0.979	0.003
ZJ18	16	11371369	11497534	126.166	417	0.303	0.964	0.005
ZJ18	18	10142552	10254579	112.028	321	0.349	0.978	0.006
ZJ18	19	5374366	5479832	105.467	778	0.136	0.978	0.001
ZJ18	22	6416457	6521960	105.504	655	0.161	0.939	0.005
ZJ18	23	25952	134924	108.973	232	0.47	0.974	0.009
ZJ18	25	5397631	5508398	110.768	714	0.155	0.98	0.001
ZJ19	2	15468451	15602078	133.628	533	0.251	0.959	0.002
ZJ19	2	18982146	19086355	104.21	410	0.254	0.988	0.002
ZJ19	5	16094682	16215178	120.497	635	0.19	0.97	0.006
ZJ19	6	12779574	12963283	183.71	822	0.223	0.976	0.001
ZJ19	8	5715146	5817555	102.41	619	0.165	0.974	0.005
ZJ19	9	13515627	13757770	242.144	679	0.357	0.968	0.001
ZJ19	11	140256	276462	136.207	195	0.698	0.969	0.01
ZJ19	11	277721	386613	108.893	210	0.519	0.933	0.019
ZJ19	12	17830773	17949948	119.176	548	0.217	0.98	0.004
ZJ19	13	9250187	9408602	158.416	669	0.237	0.985	0.003
ZJ19	15	10963758	11198081	234.324	953	0.246	0.983	0
ZJ19	15	14604149	14870374	266.226	1099	0.242	0.98	0.002
ZJ19	15	16744989	16859588	114.6	529	0.217	0.977	0.002
ZJ19	17	6853708	7007654	153.947	891	0.173	0.969	0.002
ZJ19	17	7008737	7203410	194.674	822	0.237	0.972	0
ZJ19	18	15201	194991	179.791	465	0.387	0.942	0.011
ZJ19	23	13874695	14012926	138.232	535	0.258	0.972	0.007
ZJ19	25	21233139	21338528	105.39	621	0.17	0.989	0.002
ZJ20	2	8995351	9170145	174.795	1061	0.165	0.981	0.001
ZJ20	2	11577340	11685755	108.416	367	0.295	0.965	0.005
ZJ20	2	12040913	12224582	183.67	715	0.257	0.964	0.004
ZJ20	2	18268788	18394291	125.504	403	0.311	0.98	0.005
ZJ20	3	12538167	12757257	219.091	1230	0.178	0.985	0.002
ZJ20	4	26277139	26443539	166.401	150	1.109	0.98	0.02
ZJ20	5	5336628	5496249	159.622	551	0.29	0.987	0.002
ZJ20	6	6620285	6756523	136.239	594	0.229	0.976	0.003
ZJ20	7	161304	336379	175.076	568	0.308	0.981	0.005
ZJ20	7	339245	441129	101.885	345	0.295	0.974	0.003
ZJ20	7	12621542	12736843	115.302	519	0.222	0.971	0.002
ZJ20	7	17084652	17194501	109.85	468	0.235	0.976	0.002
ZJ20	10	9391963	9509510	117.548	174	0.676	0.966	0
ZJ20	11	15645759	15971010	325.252	1083	0.3	0.97	0
ZJ20	12	6379991	6597850	217.86	1129	0.193	0.975	0.004
ZJ20	13	9819500	9940153	120.654	460	0.262	0.989	0
ZJ20	15	12589421	12730693	141.273	576	0.245	0.977	0.003
ZJ20	17	6728764	6830230	101.467	483	0.21	0.961	0.002
ZJ20	18	7366554	7492004	125.451	660	0.19	0.964	0.002
ZJ20	18	10246132	10366674	120.543	467	0.258	0.985	0.002
ZJ20	18	13819528	13937854	118.327	360	0.329	0.975	0.008
ZJ20	23	15103300	15207700	104.401	546	0.191	0.984	0.004
ZJ20	25	9073759	9199127	125.369	384	0.326	0.971	0.008
ZJ21	1	1290446	1416567	126.122	360	0.35	0.978	0
ZJ21	1	16542013	16843264	301.252	612	0.492	0.985	0.003
ZJ21	2	355080	499279	144.2	494	0.292	0.953	0.012
ZJ21	4	25907620	26057352	149.733	1181	0.127	0.981	0.004
ZJ21	4	26126908	26244654	117.747	291	0.405	0.983	0.003
ZJ21	7	15917678	16228148	310.471	754	0.412	0.989	0.003
ZJ21	8	5864158	6046800	182.643	858	0.213	0.983	0.002
ZJ21	10	7923475	8064134	140.66	533	0.264	0.981	0.004
ZJ21	13	16817563	16925521	107.959	465	0.232	0.985	0.002
ZJ21	13	17029670	17160590	130.921	1039	0.126	0.978	0.002
ZJ21	14	10079045	10208733	129.689	576	0.225	0.981	0.003
ZJ21	18	8414846	8517214	102.369	244	0.42	0.975	0.008
ZJ21	21	11585236	11697483	112.248	386	0.291	0.956	0.013
ZJ21	25	6492715	6622347	129.633	814	0.159	0.974	0.001
ZJ22	1	20345570	20457502	111.933	485	0.231	0.986	0.002
ZJ22	1	23485735	23647298	161.564	678	0.238	0.984	0.006
ZJ22	2	25023299	25145187	121.889	85	1.434	0.988	0.012
ZJ22	3	5113860	5423598	309.739	1596	0.194	0.986	0.001
ZJ22	4	10752790	10859920	107.131	465	0.23	0.974	0.004
ZJ22	4	26115091	26236176	121.086	322	0.376	0.966	0.009
ZJ22	4	26277139	26448182	171.044	160	1.069	0.969	0.019
ZJ22	5	10789837	10925725	135.889	337	0.403	0.958	0.009
ZJ22	5	19397748	19544556	146.809	990	0.148	0.977	0.002
ZJ22	7	15775133	15910612	135.48	367	0.369	0.981	0.011
ZJ22	7	16115826	16356120	240.295	772	0.311	0.982	0.004
ZJ22	8	18378931	18523427	144.497	777	0.186	0.99	0.003
ZJ22	8	20668361	20806474	138.114	520	0.266	0.992	0.002
ZJ22	11	7661801	7790307	128.507	735	0.175	0.988	0.001
ZJ22	12	9090164	9198354	108.191	502	0.216	0.968	0.008
ZJ22	13	17678379	17795848	117.47	993	0.118	0.994	0
ZJ22	16	9827618	9984396	156.779	632	0.248	0.972	0.006
ZJ22	17	47	165865	165.819	589	0.282	0.975	0.007
ZJ22	17	207495	312565	105.071	480	0.219	0.942	0.015
ZJ22	18	12423188	12527231	104.044	726	0.143	0.982	0.001
SA1	1	8616189	8760902	144.714	627	0.231	0.949	0.008
SA1	2	63101	219867	156.767	178	0.881	0.961	0.017
SA1	2	14341312	14469201	127.89	357	0.358	0.952	0
SA1	4	26309995	26504462	194.468	136	1.43	0.941	0.015
SA1	6	6639311	6748152	108.842	447	0.243	0.957	0.007
SA1	6	24101359	24243801	142.443	205	0.695	0.946	0.005
SA1	7	17774031	17932721	158.691	753	0.211	0.951	0.008
SA1	10	9780515	9953878	173.364	369	0.47	0.932	0.008
SA1	10	14572273	14787235	214.963	724	0.297	0.95	0
SA1	15	10839950	10947114	107.165	299	0.358	0.967	0.01
SA1	17	12988499	13214660	226.162	1063	0.213	0.951	0.003
SA1	17	13715066	13836505	121.44	965	0.126	0.951	0.009
SA1	23	13905301	14038098	132.798	457	0.291	0.965	0.011
SA2	1	15665844	15773541	107.698	273	0.394	0.938	0.007
SA2	1	20058536	20159421	100.886	329	0.307	0.936	0
SA2	2	101470	245831	144.362	150	0.962	0.927	0.013
SA2	3	6260783	6367474	106.692	486	0.22	0.94	0.012
SA2	3	9314213	9443360	129.148	545	0.237	0.947	0.004
SA2	6	3397036	3608762	211.727	1797	0.118	0.95	0.003
SA2	6	3621173	3784632	163.46	1485	0.11	0.947	0.002
SA2	6	4085545	4217572	132.028	964	0.137	0.965	0.003
SA2	6	4217895	4407953	190.059	1420	0.134	0.944	0.004
SA2	6	11164877	11266160	101.284	363	0.279	0.934	0.014
SA2	6	16647444	16841652	194.209	456	0.426	0.941	0.007
SA2	7	11625076	11783032	157.957	546	0.289	0.956	0.007
SA2	7	12276716	12599139	322.424	1249	0.258	0.958	0.004
SA2	7	16268447	16381317	112.871	371	0.304	0.957	0.008
SA2	10	7268027	7374687	106.661	278	0.384	0.96	0.004
SA2	10	7855722	7962807	107.086	402	0.266	0.96	0.01
SA2	10	9359198	9489404	130.207	195	0.668	0.954	0.01
SA2	12	15222732	15348483	125.752	481	0.261	0.942	0.006
SA2	17	7349276	7454081	104.806	426	0.246	0.951	0.005
SA2	17	7940850	8069145	128.296	516	0.249	0.963	0.002
SA2	17	10002067	10104634	102.568	493	0.208	0.941	0.01
SA2	17	10763550	10932486	168.937	666	0.254	0.962	0.003
SA2	18	13050172	13193682	143.511	922	0.156	0.94	0.007
SA2	19	4833145	5138157	305.013	1977	0.154	0.952	0
SA2	19	5143723	5304053	160.331	1043	0.154	0.962	0.002
SA2	19	5306354	5422218	115.865	733	0.158	0.963	0.003
SA2	19	5592872	5694255	101.384	661	0.153	0.947	0.005
SA2	19	5694791	5949093	254.303	1561	0.163	0.962	0.001
SA2	20	5855660	6044305	188.646	705	0.268	0.956	0.004
SA2	22	10788143	10907213	119.071	461	0.258	0.963	0.004
SA2	25	11388095	11502314	114.22	502	0.228	0.92	0.006
SA2	25	26563617	26670083	106.467	357	0.298	0.941	0.017
SA3	1	8409012	8541260	132.249	562	0.235	0.952	0
SA3	1	11595913	11736030	140.118	362	0.387	0.964	0.006
SA3	1	15344971	15490809	145.839	417	0.35	0.954	0.002
SA3	1	15588728	15691086	102.359	297	0.345	0.96	0.013
SA3	1	16764868	16877802	112.935	288	0.392	0.941	0.014
SA3	3	9955443	10071230	115.788	365	0.317	0.953	0.003
SA3	6	9665701	9803986	138.286	382	0.362	0.955	0.008
SA3	6	12499502	12634371	134.87	341	0.396	0.965	0.012
SA3	6	16704052	16834068	130.017	287	0.453	0.944	0.01
SA3	6	24069911	24179730	109.82	114	0.963	0.947	0.018
SA3	7	15404826	15521710	116.885	349	0.335	0.966	0.006
SA3	7	16233631	16359163	125.533	430	0.292	0.949	0.014
SA3	7	16861948	16966967	105.02	278	0.378	0.921	0.011
SA3	8	20081383	20233730	152.348	597	0.255	0.95	0.005
SA3	9	7377889	7497574	119.686	564	0.212	0.972	0.005
SA3	9	8849982	9014022	164.041	773	0.212	0.947	0.005
SA3	9	9165651	9300822	135.172	446	0.303	0.962	0.004
SA3	9	15511812	15665578	153.767	615	0.25	0.969	0.007
SA3	11	13649082	13785066	135.985	257	0.529	0.949	0.016
SA3	11	17965647	18067856	102.21	363	0.282	0.95	0
SA3	15	8476420	8576741	100.322	436	0.23	0.963	0.014
SA3	16	11146947	11282138	135.192	306	0.442	0.935	0.013
SA3	17	12976144	13231664	255.521	1259	0.203	0.963	0.002
SA3	17	13315849	13462304	146.456	809	0.181	0.963	0.001
SA3	22	7197109	7302841	105.733	297	0.356	0.966	0.017
SA3	22	10743599	10846549	102.951	427	0.241	0.956	0.005
SA3	23	9237788	9385123	147.336	236	0.624	0.966	0.013
SA3	23	13300449	13449210	148.762	364	0.409	0.937	0.008
SA4	1	9677199	9786847	109.649	741	0.148	0.972	0.008
SA4	2	58527	219867	161.341	187	0.863	0.947	0.016
SA4	2	15651298	15762860	111.563	296	0.377	0.97	0.017
SA4	3	11605167	11784954	179.788	849	0.212	0.993	0.001
SA4	5	8446408	8552985	106.578	257	0.415	0.981	0.004
SA4	6	10584359	10765263	180.905	780	0.232	0.985	0.003
SA4	6	15604149	15806080	201.932	716	0.282	0.986	0.006
SA4	6	24122648	24223117	100.47	131	0.767	0.954	0.023
SA4	7	12556741	12663090	106.35	502	0.212	0.99	0.004
SA4	7	15887328	15992836	105.509	192	0.55	0.984	0.005
SA4	7	15999325	16150702	151.378	314	0.482	0.987	0.006
SA4	7	20531692	20651300	119.609	262	0.457	0.973	0.004
SA4	8	6876143	6992764	116.622	694	0.168	0.981	0.01
SA4	8	8593786	8700204	106.419	432	0.246	0.991	0.005
SA4	8	8945028	9077194	132.167	685	0.193	0.975	0.009
SA4	8	15599126	15714600	115.475	579	0.199	0.984	0.005
SA4	8	15879797	16027755	147.959	734	0.202	0.989	0.001
SA4	8	20061790	20226829	165.04	669	0.247	0.981	0.004
SA4	9	10861454	10986612	125.159	547	0.229	0.971	0.015
SA4	9	12765502	12970235	204.734	670	0.306	0.985	0.007
SA4	9	15006742	15108790	102.049	354	0.288	0.975	0.014
SA4	9	16742319	16853115	110.797	494	0.224	0.968	0.012
SA4	11	10905459	11033992	128.534	692	0.186	0.964	0.012
SA4	11	13683622	13791756	108.135	197	0.549	0.99	0.01
SA4	20	5940110	6079647	139.538	598	0.233	0.975	0.007
SA4	23	14044524	14147924	103.401	302	0.342	0.983	0.003
SA4	25	7798391	7911128	112.738	726	0.155	0.974	0.007
SA4	25	8738017	8845644	107.628	518	0.208	0.977	0.01
SA5	2	57958	217725	159.768	184	0.868	0.978	0.011
SA5	2	12874616	13001838	127.223	456	0.279	0.987	0.004
SA5	2	17175901	17323186	147.286	564	0.261	0.986	0.005
SA5	6	16122652	16362023	239.372	763	0.314	0.976	0.014
SA5	6	24101846	24223117	121.272	151	0.803	0.974	0.013
SA5	7	15862671	15977026	114.356	245	0.467	0.976	0.016
SA5	9	8625471	8733632	108.162	285	0.38	0.975	0.018
SA5	9	9291338	9396065	104.728	338	0.31	0.982	0.009
SA5	10	7456297	7578098	121.802	266	0.458	0.985	0.008
SA5	11	13706033	13816447	110.415	256	0.431	0.984	0.004
SA5	12	6805632	7073535	267.904	590	0.454	0.983	0.01
SA5	15	14655302	14759339	104.038	403	0.258	0.983	0.007
SA5	22	7286807	7424863	138.057	382	0.361	0.976	0.013
SA5	23	20227536	20331665	104.13	242	0.43	0.975	0.008
SA6	1	14341021	14469019	127.999	434	0.295	0.993	0.007
SA6	2	9340869	9459820	118.952	558	0.213	0.993	0.005
SA6	2	12960731	13102253	141.523	282	0.502	0.993	0.004
SA6	2	14354924	14459602	104.679	259	0.404	0.988	0.004
SA6	2	14502441	14678565	176.125	745	0.236	0.988	0.007
SA6	3	1593388	1777443	184.056	1658	0.111	0.993	0.002
SA6	3	9931110	10038161	107.052	300	0.357	0.99	0.007
SA6	3	15048770	15215875	167.106	634	0.264	0.989	0.005
SA6	3	18430762	18559289	128.528	498	0.258	0.988	0.002
SA6	4	26245692	26504462	258.771	218	1.187	0.986	0.005
SA6	5	8440944	8552985	112.042	273	0.41	0.989	0.011
SA6	6	6659806	6814446	154.641	629	0.246	0.979	0.013
SA6	6	8525029	8629020	103.992	534	0.195	0.991	0.004
SA6	6	13066761	13185355	118.595	358	0.331	0.989	0.008
SA6	6	16001735	16104366	102.632	409	0.251	0.99	0.005
SA6	8	16243609	16360910	117.302	712	0.165	0.993	0.004
SA6	8	20310211	20410806	100.596	262	0.384	0.981	0.008
SA6	9	9380021	9498776	118.756	489	0.243	0.98	0.004
SA6	9	9566948	9672091	105.144	501	0.21	0.986	0.004
SA6	9	12971983	13083765	111.783	497	0.225	0.982	0.008
SA6	9	13112917	13232739	119.823	424	0.283	0.986	0.007
SA6	9	16498640	16598880	100.241	280	0.358	0.971	0.011
SA6	9	19026757	19156985	130.229	628	0.207	0.978	0.006
SA6	13	17134306	17639770	505.465	3805	0.133	0.991	0.001
SA6	13	17640068	18213332	573.265	4219	0.136	0.994	0.001
SA6	15	10530631	10632867	102.237	333	0.307	0.982	0.012
SA6	15	14576909	14692924	116.016	445	0.261	0.991	0.009
SA6	16	9752397	9857971	105.575	336	0.314	0.988	0.006
SA6	17	7455279	7606005	150.727	820	0.184	0.995	0.002
SA6	17	12948636	13131156	182.521	1040	0.176	0.99	0.003
SA6	18	8194487	8318881	124.395	511	0.243	0.98	0.012
SA6	23	13177586	13320542	142.957	539	0.265	0.989	0.007
SA6	23	20176267	20301599	125.333	287	0.437	0.979	0.01
SA7	1	12448925	12653785	204.861	898	0.228	0.992	0.004
SA7	1	15925737	16106151	180.415	401	0.45	0.983	0.01
SA7	1	19644981	19911463	266.483	1001	0.266	0.989	0.006
SA7	5	18028115	18129632	101.518	432	0.235	0.977	0.009
SA7	5	18857398	18964189	106.792	395	0.27	0.99	0.008
SA7	6	6785761	6892343	106.583	277	0.385	0.986	0.007
SA7	6	13094998	13253375	158.378	547	0.29	0.989	0.005
SA7	6	14499853	14622150	122.298	513	0.238	0.99	0.008
SA7	6	14623337	14725841	102.505	335	0.306	0.994	0.006
SA7	6	24072793	24243801	171.009	229	0.747	0.991	0.004
SA7	7	15217210	15349054	131.845	454	0.29	0.989	0.011
SA7	7	17581248	17684194	102.947	627	0.164	0.995	0.005
SA7	8	20704553	20882668	178.116	630	0.283	0.99	0.003
SA7	9	12689431	12790547	101.117	381	0.265	0.99	0.005
SA7	11	13890555	14011035	120.481	432	0.279	0.993	0.002
SA7	12	6830015	6936824	106.81	207	0.516	0.986	0.01
SA7	13	13147507	13261214	113.708	604	0.188	0.983	0.012
SA7	15	13542370	13689663	147.294	318	0.463	0.997	0
SA7	15	16700487	16819594	119.108	582	0.205	0.991	0.007
SA7	15	20689840	20794091	104.252	214	0.487	0.986	0.009
SA7	17	10742619	10945191	202.573	823	0.246	0.989	0.004
SA7	23	13367103	13475471	108.369	259	0.418	0.985	0.012
SA8	1	9650150	9767241	117.092	735	0.159	0.986	0.003
SA8	1	10445787	10607700	161.914	631	0.257	0.987	0.011
SA8	1	12067639	12251661	184.023	757	0.243	0.991	0.005
SA8	1	16688873	16849149	160.277	330	0.486	0.982	0.015
SA8	2	99653	217725	118.073	126	0.937	0.976	0.016
SA8	2	12374948	12484459	109.512	422	0.26	0.979	0.009
SA8	5	8952034	9076837	124.804	415	0.301	0.981	0.012
SA8	6	8960103	9060186	100.084	285	0.351	0.986	0.014
SA8	6	14404937	14509108	104.172	347	0.3	0.98	0.006
SA8	7	14038465	14206664	168.2	749	0.225	0.987	0.008
SA8	7	15703751	15919505	215.755	603	0.358	0.975	0.012
SA8	8	7217194	7337222	120.029	226	0.531	0.987	0
SA8	8	14971521	15083765	112.245	368	0.305	0.997	0.003
SA8	8	17820678	18043208	222.531	1049	0.212	0.989	0.003
SA8	9	12616673	12720665	103.993	459	0.227	0.987	0.004
SA8	9	14644068	14750110	106.043	322	0.329	0.988	0.006
SA8	10	12227991	12356216	128.226	502	0.255	0.978	0.006
SA8	11	13279770	13391341	111.572	337	0.331	0.997	0.003
SA8	11	15852734	15969680	116.947	341	0.343	0.994	0
SA8	14	7360853	7503325	142.473	585	0.244	0.985	0.012
SA8	22	10361594	10476273	114.68	461	0.249	0.987	0.007
SA8	22	10907088	11123941	216.854	867	0.25	0.99	0.003
SA8	23	13201967	13437727	235.761	757	0.311	0.976	0.005
SA8	25	10373077	10477106	104.03	326	0.319	0.988	0.009
SA8	25	13264857	13375808	110.952	345	0.322	0.986	0.012
SA8	25	24125103	24233815	108.713	840	0.129	0.99	0.002
SA8	25	24249799	24799343	549.545	3884	0.141	0.986	0.002
SA8	25	24844652	24990048	145.397	1176	0.124	0.984	0.001
SA9	1	7812361	7922701	110.341	398	0.277	0.98	0.005
SA9	1	13145887	13266523	120.637	482	0.25	0.985	0.008
SA9	1	14170817	14288378	117.562	253	0.465	0.972	0.02
SA9	1	15592160	15716498	124.339	398	0.312	0.96	0.005
SA9	1	17757852	17883954	126.103	382	0.33	0.984	0.005
SA9	1	20162864	20282072	119.209	481	0.248	0.988	0.004
SA9	2	16131397	16238328	106.932	457	0.234	0.98	0.004
SA9	4	26397198	26504462	107.265	66	1.625	1	0
SA9	5	5392246	5493124	100.879	236	0.427	0.975	0.017
SA9	5	12212874	12332831	119.958	471	0.255	0.989	0.004
SA9	6	6791377	6893528	102.152	260	0.393	0.962	0.019
SA9	6	7433696	7557219	123.524	935	0.132	0.991	0.002
SA9	6	10584359	10868839	284.481	1161	0.245	0.986	0.006
SA9	6	10956977	11084543	127.567	440	0.29	0.975	0.002
SA9	7	11294431	11403093	108.663	384	0.283	0.984	0.008
SA9	7	16023804	16157368	133.565	293	0.456	0.983	0
SA9	7	16550349	16694951	144.603	420	0.344	0.986	0.005
SA9	8	7513512	7644693	131.182	547	0.24	0.987	0.011
SA9	8	12621554	12763939	142.386	461	0.309	0.987	0.004
SA9	8	13300641	13424810	124.17	402	0.309	0.975	0.012
SA9	9	9221130	9324400	103.271	356	0.29	0.978	0.011
SA9	9	14644068	14744584	100.517	309	0.325	0.968	0.006
SA9	10	7008426	7113838	105.413	395	0.267	0.972	0.01
SA9	11	6483713	6606392	122.68	515	0.238	0.979	0.006
SA9	11	13541572	13682382	140.811	464	0.303	0.961	0.013
SA9	12	7819335	7923322	103.988	386	0.269	0.977	0.008
SA9	14	6098192	6246449	148.258	546	0.272	0.982	0.009
SA9	17	6947174	7382100	434.927	1970	0.221	0.983	0.001
SA9	17	11207976	11346098	138.123	629	0.22	0.984	0.005
SA9	21	7205007	7481073	276.067	888	0.311	0.98	0.003
SA9	22	4848748	4956695	107.948	476	0.227	0.975	0.004
SA9	22	11808779	11944855	136.077	571	0.238	0.979	0.009
SA9	23	13156875	13275195	118.321	425	0.278	0.976	0.002
SA9	23	20095696	20261572	165.877	443	0.374	0.966	0.002
SA9	25	6521383	6622704	101.322	685	0.148	0.985	0.003
SA10	1	15645439	15805185	159.747	457	0.35	0.969	0.011
SA10	1	20512998	20623018	110.021	487	0.226	0.967	0.008
SA10	2	63941	243621	179.681	194	0.926	0.948	0.021
SA10	2	14170113	14474515	304.403	1043	0.292	0.979	0.001
SA10	3	6331597	6481738	150.142	739	0.203	0.972	0.004
SA10	5	6404815	6541109	136.295	766	0.178	0.961	0.003
SA10	6	16110848	16243095	132.248	420	0.315	0.979	0.002
SA10	6	24070126	24199591	129.466	140	0.925	0.95	0.014
SA10	7	12288661	12405703	117.043	428	0.273	0.944	0.012
SA10	7	17431449	17532670	101.222	434	0.233	0.968	0.007
SA10	8	20053381	20173310	119.93	522	0.23	0.981	0.002
SA10	9	8293656	8461335	167.68	653	0.257	0.977	0.008
SA10	9	10519035	10648866	129.832	639	0.203	0.973	0.005
SA10	9	15480765	15637574	156.81	696	0.225	0.973	0.007
SA10	10	8766450	8874017	107.568	296	0.363	0.956	0.02
SA10	11	13642449	13805750	163.302	362	0.451	0.992	0.003
SA10	11	21692297	21835503	143.207	1081	0.132	0.972	0.003
SA10	16	11135109	11270773	135.665	295	0.46	0.963	0.017
SA10	17	6724680	6867488	142.809	731	0.195	0.966	0.005
SA10	17	6870762	7304208	433.447	2043	0.212	0.969	0.004
SA10	23	11459126	11608288	149.163	463	0.322	0.952	0.004
SA10	23	12485693	12600916	115.224	301	0.383	0.95	0.003
SA10	25	11930786	12069340	138.555	385	0.36	0.961	0.01
SA11	1	9018791	9126654	107.864	754	0.143	0.95	0.005
SA11	1	10369636	10479307	109.672	422	0.26	0.976	0.002
SA11	1	12173371	12285968	112.598	457	0.246	0.972	0.007
SA11	1	15622935	15799242	176.308	538	0.328	0.963	0.009
SA11	1	17848778	17956737	107.96	376	0.287	0.963	0.016
SA11	1	19881523	19996708	115.186	447	0.258	0.949	0.002
SA11	1	20267072	20376712	109.641	585	0.187	0.966	0.009
SA11	2	12624284	12830785	206.502	977	0.211	0.966	0.002
SA11	2	12841346	12999503	158.158	562	0.281	0.972	0.007
SA11	2	13027536	13130498	102.963	230	0.448	0.957	0.004
SA11	2	14355455	14459862	104.408	256	0.408	0.973	0.004
SA11	2	16102174	16216164	113.991	469	0.243	0.972	0
SA11	6	9596793	9716733	119.941	417	0.288	0.981	0.007
SA11	9	10350890	10480611	129.722	616	0.211	0.974	0.011
SA11	11	13637430	13787152	149.723	320	0.468	0.953	0.006
SA11	13	9254670	9377514	122.845	505	0.243	0.964	0.01
SA11	13	12799880	12928028	128.149	622	0.206	0.961	0.01
SA11	23	180263	331171	150.909	195	0.774	0.928	0.005
SA11	25	12560550	12694241	133.692	491	0.272	0.967	0.006
SA11	25	15869491	16004806	135.316	409	0.331	0.961	0.007
SA11	25	26543114	26646840	103.727	336	0.309	0.952	0.012
SA12	1	10675623	10951031	275.409	744	0.37	0.984	0.005
SA12	1	14170948	14295392	124.445	278	0.448	0.978	0.011
SA12	5	12630501	12733827	103.327	319	0.324	0.962	0.016
SA12	6	6646629	6750944	104.316	416	0.251	0.964	0.017
SA12	6	16108646	16213100	104.455	358	0.292	0.975	0.011
SA12	6	24101860	24249279	147.42	221	0.667	0.968	0.018
SA12	7	10784611	10979832	195.222	603	0.324	0.975	0.01
SA12	7	12288661	12409844	121.184	444	0.273	0.991	0.005
SA12	7	16452555	16596484	143.93	440	0.327	0.991	0.005
SA12	7	16772921	16907949	135.029	532	0.254	0.966	0.009
SA12	7	17562545	17684278	121.734	750	0.162	0.981	0.005
SA12	8	13349771	13744677	394.907	2071	0.191	0.984	0.002
SA12	9	11280200	11409909	129.71	749	0.173	0.983	0.007
SA12	14	6086797	6236334	149.538	550	0.272	0.98	0.004
SA12	17	7745551	7851784	106.234	452	0.235	0.971	0.011
SA12	17	10717610	10932486	214.877	782	0.275	0.988	0.001
SA12	20	5757918	5919660	161.743	561	0.288	0.98	0.004
SA12	25	9272196	9374994	102.799	510	0.202	0.976	0.004
SA12	25	10201921	10303464	101.544	345	0.294	0.986	0.006
SA12	25	11047734	11178228	130.495	398	0.328	0.982	0.008
SA12	25	12593857	12699179	105.323	360	0.293	0.992	0.003
SA13	1	11375293	11522716	147.424	432	0.341	0.991	0.002
SA13	1	17209504	17337221	127.718	461	0.277	0.97	0.011
SA13	1	20035603	20136560	100.958	363	0.278	0.972	0.011
SA13	2	18616692	18863369	246.678	1174	0.21	0.978	0.005
SA13	3	486593	812578	325.986	3701	0.088	0.98	0.002
SA13	3	7111937	7249032	137.096	415	0.33	0.981	0.007
SA13	6	6783972	6888196	104.225	265	0.393	0.977	0.011
SA13	6	7676128	7815646	139.519	799	0.175	0.984	0.005
SA13	6	9576394	9720270	143.877	510	0.282	0.988	0.008
SA13	6	12162869	12294919	132.051	394	0.335	0.98	0.015
SA13	6	24070960	24223117	152.158	177	0.86	0.972	0.017
SA13	7	7043029	7148943	105.915	261	0.406	0.985	0.008
SA13	7	12625212	12768800	143.589	566	0.254	0.986	0.004
SA13	7	20554476	20659542	105.067	188	0.559	0.973	0.011
SA13	8	6688605	6793261	104.657	271	0.386	0.982	0.007
SA13	8	7194381	7305677	111.297	205	0.543	0.99	0.01
SA13	8	9729329	9860338	131.01	550	0.238	0.991	0.007
SA13	8	15604414	15708032	103.619	491	0.211	0.984	0.008
SA13	8	20705312	20847811	142.5	517	0.276	0.981	0.008
SA13	9	9936576	10041151	104.576	631	0.166	0.979	0.008
SA13	9	11965003	12106236	141.234	793	0.178	0.982	0.005
SA13	11	16180870	16292988	112.119	294	0.381	0.976	0.014
SA13	11	17287995	17436466	148.472	391	0.38	0.982	0.005
SA13	12	488426	593246	104.821	930	0.113	0.972	0.001
SA13	14	5868531	5992593	124.063	716	0.173	0.99	0.004
SA13	21	2661833	2959798	297.966	2138	0.139	0.982	0.003
SA13	21	3055056	3185894	130.839	1081	0.121	0.985	0.003
SA13	22	3819956	3942442	122.487	737	0.166	0.982	0.004
SA13	23	12398789	12553854	155.066	626	0.248	0.986	0.002
SA13	23	13078135	13209709	131.575	513	0.256	0.977	0.016
SA13	25	7670569	7775235	104.667	589	0.178	0.975	0.005
SA13	25	13834540	13969383	134.844	525	0.257	0.985	0.008
SA14	1	10880674	11034040	153.367	665	0.231	0.944	0.014
SA14	1	14379884	14485323	105.44	334	0.316	0.946	0.012
SA14	1	15233194	15653269	420.076	1531	0.274	0.944	0.007
SA14	1	17801419	17923915	122.497	339	0.361	0.968	0.006
SA14	3	6944633	7046489	101.857	377	0.27	0.942	0.016
SA14	3	10574597	10699939	125.343	655	0.191	0.93	0.011
SA14	4	19918536	20028586	110.051	755	0.146	0.94	0.008
SA14	6	14592320	14705468	113.149	384	0.295	0.948	0.01
SA14	7	12416703	12542796	126.094	500	0.252	0.95	0.014
SA14	7	15209781	15350232	140.452	482	0.291	0.946	0.002
SA14	8	15816604	15954412	137.809	624	0.221	0.939	0.01
SA14	9	14408587	14512351	103.765	355	0.292	0.935	0.011
SA14	11	16181741	16339752	158.012	431	0.367	0.949	0.009
SA14	14	1971453	2114545	143.093	1330	0.108	0.941	0.007
SA14	14	7728125	7846652	118.528	443	0.268	0.939	0.016
SA14	14	17771901	17882797	110.897	206	0.538	0.917	0.024
SA15	1	10566905	10729605	162.701	678	0.24	0.971	0.006
SA15	1	15865573	15996158	130.586	232	0.563	0.966	0.017
SA15	2	71373	326059	254.687	313	0.814	0.958	0.019
SA15	6	9971264	10071562	100.299	339	0.296	0.932	0.015
SA15	6	24061648	24168176	106.529	110	0.968	0.973	0.018
SA15	7	10467788	10573506	105.719	456	0.232	0.965	0.013
SA15	8	21371177	21499435	128.259	750	0.171	0.948	0.007
SA15	9	10381518	10494876	113.359	545	0.208	0.943	0.004
SA15	9	10561110	10719927	158.818	729	0.218	0.975	0.007
SA15	9	10905951	11051714	145.764	623	0.234	0.957	0.008
SA15	10	7035589	7213466	177.878	679	0.262	0.965	0.004
SA15	23	12448415	12564079	115.665	405	0.286	0.963	0.01
SA15	23	20169685	20355314	185.63	442	0.42	0.959	0.014
SA15	25	6675796	6778162	102.367	490	0.209	0.969	0.012
SA15	25	13461810	13626248	164.439	519	0.317	0.954	0.012
SA16	1	8336742	8447822	111.081	565	0.197	0.954	0.014
SA16	1	12779191	12907905	128.715	397	0.324	0.955	0.003
SA16	1	15908786	16128239	219.454	479	0.458	0.96	0.006
SA16	1	20254504	20355061	100.558	476	0.211	0.964	0.008
SA16	2	14115322	14234597	119.276	475	0.251	0.966	0.008
SA16	2	17284584	17412459	127.876	395	0.324	0.952	0.008
SA16	3	8332357	8468357	136.001	585	0.232	0.93	0.007
SA16	3	15052407	15154830	102.424	396	0.259	0.98	0.005
SA16	3	21091148	21211751	120.604	250	0.482	0.956	0
SA16	4	22102775	22243330	140.556	280	0.502	0.95	0.007
SA16	6	12979823	13096529	116.707	419	0.279	0.959	0.007
SA16	7	13771966	13931003	159.038	473	0.336	0.962	0.002
SA16	7	15694545	15809313	114.769	300	0.383	0.96	0.01
SA16	7	20531579	20639994	108.416	184	0.589	0.94	0.011
SA16	8	10719105	10863956	144.852	386	0.375	0.948	0.005
SA16	9	8148337	8301376	153.04	606	0.253	0.96	0.01
SA16	9	8432530	8639390	206.861	791	0.262	0.949	0.015
SA16	9	14643691	14750814	107.124	326	0.329	0.96	0.003
SA16	10	9405342	9519081	113.74	165	0.689	0.964	0.012
SA16	12	13976244	14078199	101.956	243	0.42	0.955	0.008
SA16	13	10193185	10297822	104.638	324	0.323	0.96	0.003
SA16	22	7219128	7327378	108.251	284	0.381	0.94	0.014
SA16	22	10879008	11065534	186.527	627	0.297	0.955	0.005
SA16	23	13354722	13532900	178.179	530	0.336	0.966	0.004
SA16	25	10579848	10680251	100.404	262	0.383	0.973	0.008
SA17	1	15572112	15785880	213.769	652	0.328	0.956	0.015
SA17	1	16276663	16485520	208.858	577	0.362	0.965	0.005
SA17	2	14345789	14459862	114.074	308	0.37	0.942	0.01
SA17	5	8435696	8552985	117.29	288	0.407	0.948	0.01
SA17	7	15002746	15133244	130.499	573	0.228	0.962	0.012
SA17	7	16685948	16841402	155.455	720	0.216	0.963	0.013
SA17	7	20544052	20658361	114.31	208	0.55	0.971	0.01
SA17	9	15722053	15834436	112.384	308	0.365	0.951	0.013
SA17	10	8743301	8861751	118.451	346	0.342	0.945	0.023
SA17	10	9538193	9648632	110.44	271	0.408	0.937	0.015
SA17	11	12858152	13055610	197.459	764	0.258	0.962	0.004
SA17	14	1972620	2078765	106.146	1019	0.104	0.95	0.01
SA17	14	2111196	2236606	125.411	797	0.157	0.969	0.008
SA17	14	2547853	2656583	108.731	1072	0.101	0.965	0.006
SA17	14	2710530	2832436	121.907	1042	0.117	0.956	0.01
SA17	15	20818440	20925251	106.812	252	0.424	0.937	0.012
SA17	22	7208909	7401987	193.079	548	0.352	0.947	0.007
SA17	25	14477854	14577918	100.065	290	0.345	0.917	0.017
SA18	1	13870333	13982753	112.421	490	0.229	0.967	0.006
SA18	2	103906	253890	149.985	151	0.993	0.96	0
SA18	2	3029074	3161778	132.705	1219	0.109	0.975	0.004
SA18	2	14307048	14423870	116.823	385	0.303	0.961	0.005
SA18	3	8354923	8466496	111.574	504	0.221	0.954	0.012
SA18	5	18181622	18307020	125.399	484	0.259	0.961	0.008
SA18	6	6672675	6839841	167.167	632	0.265	0.94	0.011
SA18	6	24072793	24249279	176.487	247	0.715	0.951	0.008
SA18	7	15642168	15859187	217.02	585	0.371	0.971	0.003
SA18	7	15875544	15982298	106.755	216	0.494	0.949	0.014
SA18	7	20541765	20659542	117.778	231	0.51	0.965	0.004
SA18	11	135852	270388	134.537	205	0.656	0.946	0.005
SA18	11	278679	452646	173.968	380	0.458	0.953	0.005
SA18	11	5879568	5988332	108.765	641	0.17	0.947	0.005
SA18	11	15859199	16023701	164.503	475	0.346	0.956	0.004
SA18	11	16024775	16262678	237.904	833	0.286	0.957	0.005
SA18	11	16975531	17116456	140.926	487	0.289	0.965	0.004
SA18	11	18043250	18158150	114.901	392	0.293	0.957	0.003
SA18	12	6951522	7096020	144.499	370	0.391	0.957	0.005
SA18	13	9309039	9428514	119.476	524	0.228	0.954	0.004
SA18	13	11619875	11723264	103.39	393	0.263	0.959	0.003
SA18	20	5880269	6020087	139.819	524	0.267	0.964	0
SA18	23	11445115	11594211	149.097	498	0.299	0.936	0.006
SA18	23	13158845	13402047	243.203	758	0.321	0.958	0.004
SA18	23	20114812	20240824	126.013	322	0.391	0.966	0.003
SA18	25	12903874	13043620	139.747	494	0.283	0.943	0.008
SA19	1	7043219	7143284	100.066	496	0.202	0.972	0.01
SA19	1	11015006	11175575	160.57	512	0.314	0.953	0.01
SA19	1	11627973	11776574	148.602	390	0.381	0.964	0.005
SA19	1	11793064	11926332	133.269	501	0.266	0.974	0.004
SA19	1	19262363	19418513	156.151	645	0.242	0.95	0.008
SA19	1	30145540	30262502	116.963	451	0.259	0.949	0.011
SA19	3	6579342	6708691	129.35	463	0.279	0.957	0.004
SA19	4	26244654	26504462	259.809	221	1.176	0.959	0.009
SA19	5	11815918	11916003	100.086	563	0.178	0.968	0.004
SA19	6	11832120	12001256	169.137	711	0.238	0.961	0.001
SA19	6	12010155	12364943	354.789	1347	0.263	0.974	0.004
SA19	6	12365550	12507387	141.838	470	0.302	0.966	0.004
SA19	6	24073175	24243811	170.637	230	0.742	0.957	0.017
SA19	7	12618846	12807039	188.194	758	0.248	0.971	0.003
SA19	7	14711696	14874392	162.697	580	0.281	0.976	0.009
SA19	7	16279270	16392421	113.152	333	0.34	0.967	0.003
SA19	8	10196361	10299487	103.127	376	0.274	0.949	0.008
SA19	8	11739251	11868807	129.557	359	0.361	0.922	0.017
SA19	8	20168536	20316774	148.239	387	0.383	0.972	0.003
SA19	9	8572096	8770649	198.554	529	0.375	0.962	0.008
SA19	10	7927968	8039607	111.64	414	0.27	0.981	0.007
SA19	11	13655093	13800876	145.784	303	0.481	0.967	0.013
SA19	11	13927654	14112163	184.51	735	0.251	0.959	0.01
SA19	11	15675185	15823222	148.038	525	0.282	0.977	0.004
SA19	12	7356268	7525721	169.454	615	0.276	0.967	0.002
SA19	12	8415269	8516894	101.626	304	0.334	0.967	0.013
SA19	14	1954234	2256603	302.37	2487	0.122	0.975	0.002
SA19	23	12902685	13018729	116.045	490	0.237	0.963	0.008
SA19	25	9632627	9842881	210.255	714	0.294	0.954	0.006
SA19	25	13537504	13642826	105.323	366	0.288	0.945	0.014
SA19	25	17737627	17845484	107.858	406	0.266	0.97	0.007
SA20	1	9602968	9731238	128.271	750	0.171	0.971	0.005
SA20	1	12180597	12298604	118.008	461	0.256	0.967	0.007
SA20	1	12879920	13036391	156.472	594	0.263	0.961	0.005
SA20	2	12972368	13146550	174.183	413	0.422	0.954	0.007
SA20	2	18919707	19126667	206.961	921	0.225	0.953	0.004
SA20	3	8811154	9011165	200.012	717	0.279	0.962	0
SA20	3	18776370	18996379	220.01	1110	0.198	0.953	0.005
SA20	4	26308517	26504462	195.946	140	1.4	0.95	0
SA20	6	16699343	16824452	125.11	273	0.458	0.96	0.007
SA20	6	24122648	24243801	121.154	184	0.658	0.935	0.022
SA20	7	7352120	7453593	101.474	419	0.242	0.959	0.007
SA20	8	9433337	9534622	101.286	218	0.465	0.959	0
SA20	8	21012049	21165430	153.382	594	0.258	0.973	0.003
SA20	10	6774085	6909231	135.147	425	0.318	0.976	0.007
SA20	11	13716544	13822645	106.102	266	0.399	0.966	0.008
SA20	12	10063241	10211955	148.715	735	0.202	0.959	0.003
SA20	13	4002401	4117800	115.4	725	0.159	0.946	0.001
SA20	15	9505738	9628593	122.856	611	0.201	0.956	0.008
SA20	16	5496490	5668376	171.887	668	0.257	0.964	0.001
SA20	16	11170760	11282086	111.327	252	0.442	0.968	0.012
SA20	18	8677303	8778266	100.964	378	0.267	0.95	0.008
SA20	23	9422491	9528243	105.753	299	0.354	0.943	0.013
SA20	23	12511168	12616798	105.631	312	0.339	0.958	0.01
SA20	23	13359325	13572811	213.487	704	0.303	0.973	0.001
SA21	1	14738196	14850231	112.036	459	0.244	0.987	0.007
SA21	1	15718062	15828977	110.916	280	0.396	0.954	0.014
SA21	1	15864905	15989246	124.342	222	0.56	0.964	0.005
SA21	2	96778	221103	124.326	136	0.914	0.956	0.022
SA21	2	225833	370217	144.385	230	0.628	0.961	0.022
SA21	2	17380452	17488133	107.682	322	0.334	0.969	0.019
SA21	3	15821657	15940632	118.976	652	0.182	0.974	0.003
SA21	5	16831216	17296639	465.424	2255	0.206	0.979	0.005
SA21	5	17304611	17633727	329.117	1661	0.198	0.972	0.003
SA21	5	17647219	17754477	107.259	281	0.382	0.954	0.004
SA21	6	10593171	10719226	126.056	523	0.241	0.971	0.006
SA21	6	10920551	11084332	163.782	614	0.267	0.976	0.007
SA21	6	12417942	12545286	127.345	307	0.415	0.961	0.01
SA21	6	15699901	15811919	112.019	379	0.296	0.979	0.005
SA21	8	8622713	8788728	166.016	507	0.327	0.97	0.006
SA21	10	7230250	7363165	132.916	372	0.357	0.984	0.011
SA21	10	14410756	14547137	136.382	661	0.206	0.962	0.008
SA21	10	14662974	14810179	147.206	476	0.309	0.964	0
SA21	10	18035619	18276686	241.068	1633	0.148	0.969	0.004
SA21	10	18495089	18630752	135.664	953	0.142	0.979	0.007
SA21	12	17377219	17856031	478.813	2082	0.23	0.975	0.005
SA21	12	17860240	17961300	101.061	590	0.171	0.969	0.008
SA21	12	17975057	18261765	286.709	1605	0.179	0.972	0.004
SA21	12	18338926	18535998	197.073	1022	0.193	0.971	0.006
SA21	12	18643986	18852334	208.349	1177	0.177	0.961	0.007
SA21	13	8980858	9143337	162.48	668	0.243	0.966	0.004
SA21	16	11130833	11302234	171.402	456	0.376	0.971	0.009
SA21	22	10743278	10845679	102.402	425	0.241	0.962	0.007
SA21	25	9124514	9225110	100.597	286	0.352	0.972	0.01
SA21	25	13104716	13216117	111.402	510	0.218	0.971	0.006
SA22	1	10255468	10364226	108.759	515	0.211	0.983	0.01
SA22	1	16467790	16569238	101.449	207	0.49	0.986	0.005
SA22	1	18661581	18779613	118.033	586	0.201	0.99	0.003
SA22	2	16032367	16139064	106.698	401	0.266	0.983	0
SA22	2	17185668	17292630	106.963	435	0.246	0.975	0.009
SA22	2	17875370	18139776	264.407	1231	0.215	0.981	0.003
SA22	3	1395727	1639170	243.444	2232	0.109	0.982	0.003
SA22	3	7319011	7420141	101.131	426	0.237	0.986	0.005
SA22	3	8265492	8376154	110.663	453	0.244	0.967	0.013
SA22	6	6791387	6897798	106.412	273	0.39	0.956	0.004
SA22	6	16651401	16753322	101.922	257	0.397	0.981	0.008
SA22	6	18252022	18470014	217.993	1046	0.208	0.983	0.002
SA22	7	10592824	10802057	209.234	613	0.341	0.99	0.003
SA22	7	16313418	16541962	228.545	665	0.344	0.956	0.006
SA22	7	16574856	16676326	101.471	288	0.352	0.983	0.003
SA22	7	16841945	16971724	129.78	367	0.354	0.954	0.019
SA22	8	5375331	5476186	100.856	414	0.244	0.978	0.005
SA22	8	15624418	15762129	137.712	583	0.236	0.979	0.003
SA22	9	10472162	10589966	117.805	662	0.178	0.967	0.012
SA22	10	14717751	14832708	114.958	362	0.318	0.994	0.003
SA22	12	7346721	7447522	100.802	326	0.309	0.96	0.009
SA22	12	10628469	10882711	254.243	937	0.271	0.98	0.004
SA22	12	14766090	14867591	101.502	244	0.416	0.984	0
SA22	15	11889598	12051071	161.474	1117	0.145	0.983	0.004
SA22	17	4311450	4424293	112.844	352	0.321	0.974	0.003
SA22	18	8342382	8498780	156.399	407	0.384	0.966	0.007
SA22	23	11493584	11648096	154.513	540	0.286	0.965	0.002
SA22	25	16520493	16643008	122.516	612	0.2	0.971	0.003
ZS1	1	9799463	9906389	106.927	536	0.199	0.972	0.004
ZS1	1	16456419	16613382	156.964	317	0.495	0.956	0.003
ZS1	2	5208538	5315354	106.817	557	0.192	0.957	0.002
ZS1	2	9426064	9617585	191.522	1022	0.187	0.959	0.004
ZS1	3	8325462	8480278	154.817	654	0.237	0.942	0.002
ZS1	3	16317206	16426117	108.912	541	0.201	0.97	0.002
ZS1	4	26397330	26504462	107.133	65	1.648	0.954	0
ZS1	6	11747095	11946579	199.485	769	0.259	0.969	0.004
ZS1	6	12488055	12601470	113.416	279	0.407	0.95	0.007
ZS1	7	157123	270679	113.557	357	0.318	0.986	0.006
ZS1	7	15729142	15944412	215.271	592	0.364	0.958	0.005
ZS1	7	17770290	17904289	134	666	0.201	0.97	0.003
ZS1	8	5486846	5600460	113.615	486	0.234	0.955	0.004
ZS1	8	9929923	10225540	295.618	1074	0.275	0.961	0.001
ZS1	9	8672116	8946291	274.176	977	0.281	0.961	0
ZS1	11	6834848	6943191	108.344	738	0.147	0.972	0.004
ZS1	11	19884091	20007355	123.265	634	0.194	0.981	0.005
ZS1	12	14922989	15230433	307.445	1556	0.198	0.965	0
ZS1	16	7429773	7716920	287.148	1317	0.218	0.972	0.002
ZS1	16	12279228	12394865	115.638	574	0.201	0.951	0.003
ZS1	16	13387132	13487396	100.265	344	0.291	0.953	0.009
ZS1	17	9830072	10101712	271.641	1428	0.19	0.959	0.001
ZS1	22	8166728	8300284	133.557	763	0.175	0.952	0.003
ZS1	23	740358	847375	107.018	658	0.163	0.985	0.008
ZS1	23	20210450	20355314	144.865	372	0.389	0.976	0.003
ZS1	25	14028177	14602565	574.389	2735	0.21	0.972	0.001
ZS1	25	14604653	15346557	741.905	3370	0.22	0.974	0.001
ZS1	25	15366862	15727329	360.468	2019	0.179	0.982	0
ZS1	25	15763343	16164065	400.723	2354	0.17	0.969	0
ZS1	25	16164241	16264512	100.272	996	0.101	0.985	0
ZS1	25	16490139	16818111	327.973	1790	0.183	0.964	0.001
ZS1	25	16819164	16940931	121.768	510	0.239	0.951	0
ZS1	25	16942540	17212079	269.54	1900	0.142	0.966	0.001
ZS1	25	17217020	17747382	530.363	2833	0.187	0.964	0.001
ZS1	25	17749860	18207220	457.361	2069	0.221	0.959	0.002
ZS1	25	18207577	18405979	198.403	1331	0.149	0.968	0.002
ZS1	25	18406469	18697880	291.412	1673	0.174	0.972	0.001
ZS1	25	18704188	19385397	681.21	4910	0.139	0.975	0.002
ZS2	2	22403221	22518545	115.325	524	0.22	0.964	0.002
ZS2	3	11843285	11961498	118.214	604	0.196	0.96	0.002
ZS2	4	23071008	23199814	128.807	859	0.15	0.955	0.002
ZS2	5	9426702	9566550	139.849	608	0.23	0.944	0.008
ZS2	5	11195580	11348135	152.556	667	0.229	0.976	0.004
ZS2	7	9948266	10054420	106.155	551	0.193	0.973	0.002
ZS2	7	12610120	12767655	157.536	657	0.24	0.968	0.002
ZS2	7	12768921	12934404	165.484	507	0.326	0.949	0.004
ZS2	7	15535353	16093027	557.675	1402	0.398	0.969	0.004
ZS2	8	8275460	8397605	122.146	609	0.201	0.954	0.008
ZS2	8	20467817	20673678	205.862	806	0.255	0.953	0.006
ZS2	9	10890684	11013837	123.154	518	0.238	0.981	0.004
ZS2	11	10523368	10701953	178.586	951	0.188	0.98	0.005
ZS2	12	8394569	8505843	111.275	320	0.348	0.969	0.003
ZS2	16	227167	400565	173.399	689	0.252	0.99	0.006
ZS2	23	12831876	12966198	134.323	477	0.282	0.992	0.002
ZS3	1	13697936	13916524	218.589	971	0.225	0.971	0.001
ZS3	1	13931395	14115076	183.682	830	0.221	0.965	0.001
ZS3	1	16137070	16239061	101.992	332	0.307	0.943	0.003
ZS3	1	20389771	20519464	129.694	466	0.278	0.966	0.011
ZS3	3	8889381	9007517	118.137	471	0.251	0.958	0.002
ZS3	3	13639333	13743899	104.567	511	0.205	0.955	0.004
ZS3	4	26338432	26504462	166.031	112	1.482	0.991	0
ZS3	6	9561115	9663737	102.623	396	0.259	0.957	0.008
ZS3	7	15253788	15378207	124.42	461	0.27	0.963	0.002
ZS3	8	568676	696691	128.016	479	0.267	0.969	0.002
ZS3	8	14535205	14662582	127.378	660	0.193	0.964	0.006
ZS3	9	14476196	14583915	107.72	376	0.286	0.976	0.011
ZS3	10	7214485	7386433	171.949	490	0.351	0.971	0
ZS3	10	9329036	9442610	113.575	155	0.733	0.942	0.013
ZS3	14	17446879	17560263	113.385	385	0.295	0.971	0.013
ZS3	18	5842632	6021714	179.083	632	0.283	0.97	0
ZS3	25	8883366	9052899	169.534	717	0.236	0.976	0.003
ZS4	1	8221540	8368047	146.508	600	0.244	0.97	0.003
ZS4	5	8237248	8493510	256.263	917	0.279	0.98	0
ZS4	5	20596797	20698334	101.538	389	0.261	0.969	0.003
ZS4	5	26456033	26636861	180.829	879	0.206	0.968	0.009
ZS4	5	26637150	26737978	100.829	289	0.349	0.997	0.003
ZS4	5	26741048	26844589	103.542	326	0.318	0.985	0.012
ZS4	7	15208754	15314557	105.804	376	0.281	0.979	0.005
ZS4	7	23930766	24087326	156.561	1724	0.091	0.978	0.003
ZS4	7	24205448	24497502	292.055	2362	0.124	0.976	0.002
ZS4	9	8228872	8584385	355.514	1453	0.245	0.972	0.003
ZS4	9	12663689	12789624	125.936	517	0.244	0.988	0
ZS4	10	6274572	6539224	264.653	808	0.328	0.968	0.005
ZS4	12	5135263	5334676	199.414	1363	0.146	0.974	0.001
ZS4	12	10739435	10842597	103.163	430	0.24	0.977	0
ZS4	13	14104	150231	136.128	474	0.287	0.968	0.006
ZS4	13	152153	780366	628.214	2280	0.276	0.979	0.004
ZS4	14	8732742	8858213	125.472	316	0.397	0.991	0
ZS4	16	1001710	1139217	137.508	1048	0.131	0.972	0.004
ZS4	16	1140018	1296308	156.291	1252	0.125	0.98	0.002
ZS4	18	7850543	7998056	147.514	680	0.217	0.99	0.001
ZS4	20	2887195	3004895	117.701	619	0.19	0.989	0.003
ZS4	20	3005123	3702985	697.863	5969	0.117	0.982	0.001
ZS4	20	3703568	3878720	175.153	1433	0.122	0.971	0.001
ZS4	23	203905	306641	102.737	113	0.909	0.973	0.018
ZS4	23	11735131	12043612	308.482	1552	0.199	0.981	0.003
ZS5	1	10106465	10480044	373.58	1853	0.202	0.982	0.002
ZS5	1	12035833	12161598	125.766	546	0.23	0.976	0.002
ZS5	1	12878987	12993157	114.171	423	0.27	0.981	0.009
ZS5	1	18325399	18430869	105.471	608	0.173	0.965	0
ZS5	2	54051	276346	222.296	274	0.811	0.967	0.004
ZS5	2	279151	461328	182.178	478	0.381	0.962	0.01
ZS5	2	7070716	7189390	118.675	567	0.209	0.952	0.004
ZS5	4	17040150	17155671	115.522	694	0.166	0.977	0.003
ZS5	5	18163560	18268218	104.659	379	0.276	0.982	0.005
ZS5	5	19850171	20047010	196.84	918	0.214	0.985	0.002
ZS5	6	12078075	12206923	128.849	367	0.351	0.962	0.005
ZS5	7	6850618	7043615	192.998	513	0.376	0.967	0.002
ZS5	7	8086165	8192888	106.724	514	0.208	0.955	0.006
ZS5	7	15540268	15699838	159.571	399	0.4	0.977	0
ZS5	11	19382231	19536356	154.126	495	0.311	0.972	0.004
ZS5	13	710980	854786	143.807	661	0.218	0.977	0.006
ZS5	14	3765056	3881265	116.21	983	0.118	0.977	0.001
ZS5	14	17819824	17945818	125.995	302	0.417	0.95	0.003
ZS5	15	14506485	14618529	112.045	475	0.236	0.975	0.004
ZS5	16	11594089	12391145	797.057	4410	0.181	0.98	0.001
ZS5	17	10455083	10558462	103.38	468	0.221	0.968	0.006
ZS5	23	14175005	14324999	149.995	926	0.162	0.973	0.003
ZS5	25	7253833	7360144	106.312	601	0.177	0.96	0.008
ZS6	2	11800342	11924945	124.604	443	0.281	0.939	0.016
ZS6	3	16761439	17004051	242.613	1099	0.221	0.962	0.005
ZS6	4	11204545	11307478	102.934	458	0.225	0.972	0
ZS6	5	7490476	7595247	104.772	563	0.186	0.988	0.004
ZS6	8	19527027	19699373	172.347	523	0.33	0.979	0.004
ZS6	10	14181178	14357525	176.348	753	0.234	0.98	0.007
ZS6	10	14482765	14639174	156.41	709	0.221	0.961	0.001
ZS6	11	12559389	12686474	127.086	740	0.172	0.988	0.003
ZS6	11	13197179	13310339	113.161	487	0.232	0.945	0.004
ZS6	11	13425514	13535985	110.472	359	0.308	0.967	0.003
ZS6	11	23939995	24040724	100.73	666	0.151	0.961	0.003
ZS6	12	9144809	9324652	179.844	631	0.285	0.986	0.003
ZS6	13	11696652	11797337	100.686	296	0.34	0.953	0.007
ZS6	15	16765429	16912832	147.404	637	0.231	0.969	0.003
ZS6	16	993876	1101834	107.959	849	0.127	0.978	0.007
ZS6	16	9169752	9301301	131.55	755	0.174	0.967	0.004
ZS6	18	5640663	5765866	125.204	496	0.252	0.97	0.002
ZS6	18	5765968	5874042	108.075	427	0.253	0.96	0
ZS6	22	10481209	10698999	217.791	881	0.247	0.955	0.006
ZS6	23	19850797	19951562	100.766	715	0.141	0.966	0.003
ZS6	23	20114812	20220729	105.918	250	0.424	0.964	0.012
ZS7	1	680965	805877	124.913	701	0.178	0.976	0.001
ZS7	1	10147745	10278147	130.403	796	0.164	0.994	0.001
ZS7	1	21146049	21264716	118.668	577	0.206	0.977	0.003
ZS7	2	21644889	21779968	135.08	778	0.174	0.987	0.003
ZS7	3	4998319	5185285	186.967	999	0.187	0.983	0.004
ZS7	5	19114468	19228219	113.752	511	0.223	0.982	0.004
ZS7	6	10750502	10872948	122.447	471	0.26	0.983	0.004
ZS7	8	14396555	14775556	379.002	2415	0.157	0.986	0.002
ZS7	8	25021607	25172371	150.765	1395	0.108	0.991	0.001
ZS7	10	6967362	7092005	124.644	490	0.254	0.986	0.004
ZS7	10	9389963	9559381	169.419	271	0.625	0.985	0
ZS7	10	14341618	14472281	130.664	603	0.217	0.983	0.002
ZS7	10	14473113	14697755	224.643	972	0.231	0.979	0.002
ZS7	12	8151976	8260547	108.572	334	0.325	0.979	0.012
ZS7	12	9875682	10032982	157.301	787	0.2	0.986	0.001
ZS7	13	476970	581181	104.212	309	0.337	0.974	0.01
ZS7	13	3203940	3584158	380.219	2171	0.175	0.982	0.001
ZS7	13	3632595	3839401	206.807	1258	0.164	0.978	0.002
ZS7	15	14947188	15048613	101.426	526	0.193	0.983	0.002
ZS7	20	5083197	5221175	137.979	688	0.201	0.983	0.003
ZS7	23	684961	817194	132.234	816	0.162	0.98	0.006
ZS7	25	8600994	8713379	112.386	537	0.209	0.983	0.004
ZS7	25	14927452	15035636	108.185	320	0.338	0.994	0.003
ZS8	1	12400080	12502906	102.827	362	0.284	0.956	0.003
ZS8	1	12843214	12947409	104.196	307	0.339	0.967	0.016
ZS8	1	16012975	16224479	211.505	521	0.406	0.977	0.002
ZS8	4	11115095	11258253	143.159	695	0.206	0.971	0.004
ZS8	8	717349	845736	128.388	1054	0.122	0.976	0.003
ZS8	9	12601957	12958963	357.007	1338	0.267	0.976	0.002
ZS8	10	9174768	9364109	189.342	349	0.543	0.966	0.006
ZS8	12	10684985	10817518	132.534	543	0.244	0.982	0.004
ZS8	15	13403516	13529087	125.572	511	0.246	0.977	0.004
ZS8	16	12133716	12242787	109.072	880	0.124	0.96	0.001
ZS8	18	7407442	7577830	170.389	983	0.173	0.978	0.002
ZS8	19	5888011	5997957	109.947	670	0.164	0.99	0.003
ZS8	22	11480381	11595483	115.103	340	0.339	0.968	0.006
ZS8	23	10036466	10185278	148.813	424	0.351	0.983	0.002
ZS8	23	15522449	15683305	160.857	799	0.201	0.974	0.001
ZS9	1	11442509	11565996	123.488	366	0.337	0.981	0
ZS9	1	30136392	30249749	113.358	409	0.277	0.983	0.005
ZS9	1	30337015	30452053	115.039	422	0.273	0.969	0.014
ZS9	2	10594417	10726567	132.151	585	0.226	0.979	0.007
ZS9	2	10859496	10970676	111.181	84	1.324	0.988	0.012
ZS9	3	13074471	13244533	170.063	1000	0.17	0.968	0.001
ZS9	3	15013119	15147093	133.975	501	0.267	0.976	0.004
ZS9	3	21248282	21355560	107.279	571	0.188	0.988	0.002
ZS9	3	27839219	27951438	112.22	663	0.169	0.976	0.006
ZS9	6	6615016	6721037	106.022	487	0.218	0.977	0.004
ZS9	6	15597131	15799741	202.611	752	0.269	0.973	0.003
ZS9	7	18373260	18485779	112.52	523	0.215	0.96	0.004
ZS9	8	19628297	19751956	123.66	331	0.374	0.958	0.003
ZS9	9	10681031	10919972	238.942	1194	0.2	0.979	0.002
ZS9	9	17560129	17766472	206.344	748	0.276	0.976	0.007
ZS9	11	13636763	13775082	138.32	293	0.472	0.986	0.003
ZS9	12	10289337	10396987	107.651	350	0.308	0.971	0.003
ZS9	12	13264543	13370225	105.683	359	0.294	0.983	0.006
ZS9	12	20947790	21069661	121.872	994	0.123	0.985	0.004
ZS9	12	21070431	21181168	110.738	880	0.126	0.988	0.002
ZS9	12	21233848	21355471	121.624	864	0.141	0.985	0.001
ZS9	12	21378740	21614220	235.481	1899	0.124	0.981	0.003
ZS9	12	21711665	21925911	214.247	1444	0.148	0.974	0.002
ZS9	14	577861	678500	100.64	645	0.156	0.984	0.006
ZS9	14	8914602	9036316	121.715	637	0.191	0.983	0.002
ZS9	15	14728212	14857301	129.09	529	0.244	0.974	0.008
ZS9	16	18453230	18564825	111.596	550	0.203	0.973	0
ZS9	18	5768456	5922148	153.693	584	0.263	0.966	0.002
ZS9	18	7614739	7735421	120.683	502	0.24	0.964	0.004
ZS9	22	10798953	10925005	126.053	506	0.249	0.97	0.006
ZS9	25	1088209	1217834	129.626	1145	0.113	0.974	0.002
ZS9	25	11191613	11300002	108.39	380	0.285	0.958	0.008
ZS10	1	11236772	11354350	117.579	219	0.537	0.963	0.005
ZS10	1	18725151	18826735	101.585	562	0.181	0.989	0.004
ZS10	3	14155164	14350981	195.818	1030	0.19	0.976	0.003
ZS10	4	18205563	18309518	103.956	580	0.179	0.986	0.005
ZS10	6	12684254	12806208	121.955	570	0.214	0.993	0
ZS10	7	293	150005	149.713	425	0.352	0.991	0.002
ZS10	7	157123	260972	103.85	318	0.327	0.981	0.013
ZS10	8	11057812	11180643	122.832	446	0.275	0.989	0.004
ZS10	8	11436703	11543730	107.028	386	0.277	0.948	0.01
ZS10	8	19463813	19607912	144.1	485	0.297	0.979	0.004
ZS10	10	15087019	15189563	102.545	374	0.274	0.973	0.008
ZS10	10	15770738	15897328	126.591	602	0.21	0.985	0.007
ZS10	11	9396413	9496490	100.078	623	0.161	0.974	0
ZS10	11	24061396	24163252	101.857	634	0.161	0.984	0.005
ZS10	12	17117911	17253450	135.54	401	0.338	0.98	0.002
ZS10	18	4492250	4600814	108.565	510	0.213	0.978	0.004
ZS10	19	2751758	2976997	225.24	1598	0.141	0.987	0.002
ZS10	20	6581723	6689832	108.11	507	0.213	0.986	0.002
ZS10	25	15618713	15726236	107.524	493	0.218	0.988	0
ZS12	1	24918774	25064374	145.601	785	0.185	0.969	0.001
ZS12	3	27779345	27890024	110.68	653	0.169	0.98	0.014
ZS12	5	5620630	5775934	155.305	828	0.188	0.99	0.005
ZS12	7	17800170	17902790	102.621	489	0.21	0.949	0.002
ZS12	9	17177417	17295214	117.798	390	0.302	0.938	0.01
ZS12	10	9194760	9326549	131.79	253	0.521	0.937	0.008
ZS12	10	15502310	15666698	164.389	787	0.209	0.972	0
ZS12	10	20808595	21091025	282.431	732	0.386	0.96	0.007
ZS12	11	12518796	12639125	120.33	602	0.2	0.992	0.003
ZS12	11	23579144	23718468	139.325	1132	0.123	0.951	0.004
ZS12	16	11118144	11224334	106.191	255	0.416	0.961	0.008
ZS12	17	4835028	4951242	116.215	626	0.186	0.947	0.008
ZS12	18	8765052	8926396	161.345	685	0.236	0.961	0.003
ZS12	25	8054506	8161589	107.084	623	0.172	0.961	0.002
ZS12	25	11135420	11252676	117.257	423	0.277	0.967	0.007
ZS13	4	26149318	26307669	158.352	242	0.654	0.95	0.008
ZS13	4	26309005	26501748	192.744	136	1.417	0.963	0.015
ZS13	5	13806218	13941629	135.412	507	0.267	0.976	0.004
ZS13	5	19114960	19273952	158.993	757	0.21	0.966	0.007
ZS13	6	701204	852563	151.36	877	0.173	0.974	0.006
ZS13	8	10150020	10349360	199.341	806	0.247	0.983	0.002
ZS13	8	20868636	21104031	235.396	912	0.258	0.979	0.002
ZS13	9	920725	1090760	170.036	750	0.227	0.976	0.007
ZS13	9	12432453	12559555	127.103	777	0.164	0.981	0.001
ZS13	10	7215161	7374687	159.527	447	0.357	0.969	0.002
ZS13	11	16498783	16608012	109.23	410	0.266	0.985	0.002
ZS13	12	10315060	10435325	120.266	317	0.379	0.975	0
ZS13	12	16919161	17127995	208.835	899	0.232	0.977	0.003
ZS13	13	12571728	12723325	151.598	662	0.229	0.976	0.003
ZS13	13	17606461	17772535	166.075	1284	0.129	0.977	0.002
ZS13	17	4729281	4840362	111.082	500	0.222	0.986	0.002
ZS13	17	6688510	6788796	100.287	512	0.196	0.994	0
ZS13	22	8763744	8888223	124.48	450	0.277	0.98	0.009
ZS13	22	10712231	10813651	101.421	443	0.229	0.989	0.005
ZS13	22	11301290	11466728	165.439	629	0.263	0.976	0
ZS13	23	12755036	12869138	114.103	387	0.295	0.979	0.003
ZS13	23	20047268	20303326	256.059	757	0.338	0.975	0.003
ZS13	25	17459719	17595494	135.776	456	0.298	0.963	0.009
ZS14	1	12836613	12962684	126.072	429	0.294	0.967	0.019
ZS14	5	2831515	2946428	114.914	1183	0.097	0.984	0.002
ZS14	5	2947360	3128840	181.481	1886	0.096	0.974	0
ZS14	5	3129392	3307866	178.475	2020	0.088	0.979	0
ZS14	5	17767446	17921621	154.176	450	0.343	0.967	0.007
ZS14	7	20529681	20658374	128.694	317	0.406	0.984	0.006
ZS14	7	24486009	24628370	142.362	802	0.178	0.974	0.002
ZS14	7	24636335	24767665	131.331	405	0.324	0.975	0
ZS14	9	34007	271392	237.386	541	0.439	0.983	0.013
ZS14	10	13082602	13328260	245.659	1047	0.235	0.975	0.003
ZS14	11	16097646	16203114	105.469	347	0.304	0.98	0
ZS14	16	12880617	12994632	114.016	520	0.219	0.985	0.006
ZS14	17	10706791	10860068	153.278	467	0.328	0.97	0.006
ZS14	20	5838143	5984298	146.156	473	0.309	0.979	0.004
ZS14	22	9355727	9456244	100.518	307	0.327	0.99	0.01
ZS14	25	22003540	22119601	116.062	407	0.285	0.951	0.002
ZS15	3	10436677	10541023	104.347	498	0.21	0.98	0.002
ZS15	3	18382547	18618335	235.789	1010	0.233	0.971	0
ZS15	6	7451941	7641382	189.442	1365	0.139	0.974	0.001
ZS15	6	12459356	12574369	115.014	260	0.442	0.969	0.008
ZS15	6	12731817	12843850	112.034	526	0.213	0.97	0.011
ZS15	6	20405335	20507442	102.108	576	0.177	0.977	0.005
ZS15	6	23823016	24199571	376.556	825	0.456	0.981	0.006
ZS15	7	18838212	18961302	123.091	563	0.219	0.972	0.005
ZS15	8	6825553	6936261	110.709	516	0.215	0.952	0.006
ZS15	8	11868807	12288863	420.057	1556	0.27	0.977	0.003
ZS15	8	16096164	16253393	157.23	607	0.259	0.965	0.002
ZS15	11	10199670	10359040	159.371	1077	0.148	0.987	0.002
ZS15	13	21712172	21828131	115.96	689	0.168	0.974	0.004
ZS15	15	14901800	15033674	131.875	617	0.214	0.964	0.005
ZS15	16	10623628	10742155	118.528	627	0.189	0.982	0.005
ZS15	17	10246174	10347399	101.226	456	0.222	0.974	0.004
ZS15	20	5077030	5184175	107.146	549	0.195	0.98	0.005
ZS15	20	5302738	5403696	100.959	410	0.246	0.966	0.005
ZS15	20	12044787	12198064	153.278	376	0.408	0.973	0.008
ZS15	23	11039284	11150069	110.786	290	0.382	0.979	0.003
ZS16	1	8081019	8381535	300.517	1204	0.25	0.983	0.002
ZS16	1	9902259	10131226	228.968	1150	0.199	0.983	0.001
ZS16	2	4873678	4977316	103.639	525	0.197	0.977	0.004
ZS16	2	5616620	5728173	111.554	499	0.224	0.964	0.002
ZS16	5	21030833	21132773	101.941	716	0.142	0.958	0.003
ZS16	7	13026862	13226308	199.447	792	0.252	0.967	0.006
ZS16	7	14999887	15244591	244.705	973	0.251	0.975	0.002
ZS16	7	15426036	15716227	290.192	833	0.348	0.968	0.001
ZS16	8	26643090	26773084	129.995	201	0.647	0.975	0.005
ZS16	9	8652974	8784570	131.597	334	0.394	0.976	0.009
ZS16	9	9374470	9493734	119.265	502	0.238	0.968	0.004
ZS16	10	9175553	9291038	115.486	238	0.485	0.95	0.008
ZS16	10	15535946	15686855	150.91	735	0.205	0.97	0.001
ZS16	10	15687465	15826240	138.776	685	0.203	0.98	0
ZS16	16	12823738	12924897	101.16	500	0.202	0.988	0
ZS16	16	13322961	13457114	134.154	496	0.27	0.976	0.002
ZS16	23	14606	136594	121.989	288	0.424	0.99	0.007
ZS16	23	143083	311385	168.303	217	0.776	0.977	0.014
ZS11	4	25999317	26164102	164.786	966	0.171	0.982	0.005
ZS11	6	9162685	9323052	160.368	679	0.236	0.975	0
ZS11	7	14448259	14735217	286.959	968	0.296	0.973	0.011
ZS11	7	22356081	22537336	181.256	620	0.292	0.979	0.002
ZS11	8	20315756	20472855	157.1	407	0.386	0.983	0.007
ZS11	10	9945819	10068363	122.545	317	0.387	0.978	0.003
ZS11	11	23899254	24011235	111.982	774	0.145	0.969	0.006
ZS11	13	14953783	15084488	130.706	746	0.175	0.972	0.005
ZS11	16	11617159	11738068	120.91	480	0.252	0.975	0.004
ZS11	18	5857572	5962799	105.228	340	0.309	0.965	0.003
ZS11	22	6945405	7071819	126.415	408	0.31	0.983	0.007
ZS11	22	10095191	10269999	174.809	577	0.303	0.979	0
ZS11	22	10747105	10904585	157.481	608	0.259	0.962	0.012

## Sheet: Table S4
Table S3. KEGG enrichment analysis of Loss of function mutation related genes in Eleutheronema rhadinum
KEGG_A_class	KEGG_B_class	Pathway	out (179)	All (8562)	Pvalue	Qvalue	Pathway ID	Genes	K_IDs
Organismal Systems	Digestive system	Protein digestion and absorption	11	143	0.00019353	0.0512855	ko04974	gene-Erh02514;gene-Erh07108;gene-Erh10482;gene-Erh12470;gene-Erh12929;gene-Erh15340;gene-Erh17258;gene-Erh19310;gene-Erh20409;gene-Erh20511;gene-Erh20650	K06237+K19721+K19721+K16629+K06237+K19719+K08606+K06237+K06238+K23619+K08133
Environmental Information Processing	Signaling molecules and interaction	ECM-receptor interaction	9	111	0.000505315	0.0669543	ko04512	gene-Erh02514;gene-Erh07134;gene-Erh12929;gene-Erh14597;gene-Erh15340;gene-Erh16237;gene-Erh17414;gene-Erh19310;gene-Erh20409	K06237+K06480+K06237+K06247+K19719+K06240+K23380+K06237+K06238
Environmental Information Processing	Signal transduction	Hippo signaling pathway - multiple species	5	40	0.00137317	0.0909728	ko04392	gene-Erh13704;gene-Erh13706;gene-Erh13709;gene-Erh13712;gene-Erh13716	K16669+K16669+K16669+K16669+K16669
Environmental Information Processing	Signal transduction	Hippo signaling pathway -fly	7	102	0.00540764	0.21065	ko04391	gene-Erh11682;gene-Erh13704;gene-Erh13706;gene-Erh13709;gene-Erh13712;gene-Erh13716;gene-Erh18178	K06626+K16669+K16669+K16669+K16669+K16669+K12076
Cellular Processes	Cell growth and death	Cellular senescence	11	216	0.00556434	0.21065	ko04218	gene-Erh01875;gene-Erh05338;gene-Erh05478;gene-Erh06249;gene-Erh06440;gene-Erh10562;gene-Erh11682;gene-Erh11762;gene-Erh11763;gene-Erh17178;gene-Erh21539	K07208+K06640+K01110+K02183+K04959+K10865+K06626+K06751+K06751+K17454+K02216
Environmental Information Processing	Signaling molecules and interaction	Cell adhesion molecules (CAMs)	11	232	0.00933842	0.309335	ko04514	gene-Erh01879;gene-Erh07031;gene-Erh10212;gene-Erh10917;gene-Erh11762;gene-Erh11763;gene-Erh14436;gene-Erh15911;gene-Erh16373;gene-Erh16582;gene-Erh18051	K05693+K06816+K07378+K06087+K06751+K06751+K10785+K06797+K03160+K06797+K06478
Genetic Information Processing	Replication and repair	Homologous recombination	4	42	0.0111353	0.327872	ko03440	gene-Erh04815;gene-Erh05533;gene-Erh10562;gene-Erh12391	K12173+K10882+K10865+K20773
Metabolism	Lipid metabolism	Arachidonic acid metabolism	4	47	0.0163753	0.433945	ko00590	gene-Erh01692;gene-Erh13806;gene-Erh17766;gene-Erh18749	K00509+K16817+K07418+K00461
Genetic Information Processing	Replication and repair	Fanconi anemia pathway	4	53	0.0244235	0.585122	ko03460	gene-Erh01310;gene-Erh05338;gene-Erh05533;gene-Erh12985	K10894+K06640+K10882+K16618
Organismal Systems	Nervous system	Serotonergic synapse	7	142	0.0292047	0.585122	ko04726	gene-Erh01692;gene-Erh06440;gene-Erh08360;gene-Erh12012;gene-Erh16414;gene-Erh17766;gene-Erh18749	K00509+K04959+K05037+K04964+K08014+K07418+K00461
Cellular Processes	Cell growth and death	p53 signaling pathway	5	89	0.0383531	0.623164	ko04115	gene-Erh05338;gene-Erh05478;gene-Erh11682;gene-Erh19393;gene-Erh21539	K06640+K01110+K06626+K04398+K02216
[truncated: 173 more rows]

## Sheet: Table S5
Table S4. GO enrichment analysis of Loss of function mutation related genes in Eleutheronema rhadinum
[truncated: 962 more rows]

## Sheet: Table S6
Table S5. List of conserved protein family (PFAM) domains that were affected by Loss of function mutations in Eleutheronema rhadinum
[truncated: 518 more rows]

[truncated: 4 more sheets: Table S7, Table S8, Table S9, Table S10]
